# Supplementary material for: Integrated Transcriptome and Metabolome Analysis of Fruit Quality Variation in ‘Sweet100’ Tomato Across Different Growth Stages
Source: Foods. 2026 Mar 4;15(5):883. doi: 10.3390/foods15050883 (PMC12984112; doi:10.3390/foods15050883)
Supplement: Supplementary file 1 [file foods-15-00883-s001.zip]

Archive with 1 entries (1 files):
- foods-4170610-supplementary.xlsx
