# Supplementary material for: Integrated Transcriptome and Metabolome Analysis of Fruit Quality Variation in ‘Sweet100’ Tomato Across Different Growth Stages
Source: Foods. 2026 Mar 4;15(5):883. doi: 10.3390/foods15050883 (PMC12984112; doi:10.3390/foods15050883)
Supplement: Supplementary file 1 [file foods-15-00883-s001.zip › foods-4170610-supplementary.xlsx]

## Sheet: Supplementary Table1
Table S1. Primary and secondary Metabolites of mature "Sweet100" tomato fruits (Spike1 to Spike3).
Index	RT(min)	Compounds	Class	Ion mode	Molecular Weight (Da)	Formula	Spike1-1	Spike1-2	Spike1-3	Spike2-1	Spike2-2	Spike2-3	Spike3-1	Spike3-2	Spike3-3	QC1	QC2	QC3	CAS	HMDB	C_ID	Pathway	KEGG_B_class	KEGG_A_class
Com_1_pos	2.762	Adenosine	Nucleotide And Its Derivates	POS	267.24	C10H13N5O4	218800000	194000000	182800000	112200000	149800000	114500000	221300000	146300000	92540000	170300000	157800000	156000000	58-61-7	HMDB0000050	C00212	ko01100//Metabolic pathways;ko02010//ABC transporters;ko00230//Purine metabolism	Global and overview maps;Membrane transport;Nucleotide metabolism	Environmental Information Processing;Metabolism
Com_2_pos	1.86	Uridine	Nucleotide And Its Derivates	POS	244.2	C9H12N2O6	7061000	3500000	5161000	4711000	6405000	5716000	12090000	3828000	3715000	4079000	5729000	4967000	58-96-8	HMDB0000296	C00299	ko01100//Metabolic pathways;ko02010//ABC transporters;ko00240//Pyrimidine metabolism	Global and overview maps;Membrane transport;Nucleotide metabolism	Environmental Information Processing;Metabolism
Com_3_pos	1.029	Cytidine	Nucleotide And Its Derivates	POS	243.22	C9H13N3O5	18970000	24470000	27130000	23550000	35320000	34480000	36480000	21810000	21780000	27110000	26170000	25670000	65-46-3	HMDB0000089	C00475	ko01100//Metabolic pathways;ko02010//ABC transporters;ko00240//Pyrimidine metabolism	Global and overview maps;Membrane transport;Nucleotide metabolism	Environmental Information Processing;Metabolism
Com_4_pos	8.598	Phloretin	Flavonoids	POS	274.27	C15H14O5	18520	16090	18870	15980	32740	19570	15730	14480	10450	20000	20130	11400	60-82-2	HMDB0003306	C00774	ko01110//Biosynthesis of secondary metabolites;ko00941//Flavonoid biosynthesis	Biosynthesis of other secondary metabolites;Global and overview maps	Metabolism
Com_5_pos	1.039	Synephrine	Phenols And Its Derivatives	POS	167.21	C9H13NO2	88560	53380	75230	80240	66630	57370	80680	30190	41620	43590	95150	54620	34520	HMDB0004826	-	-	-	-
Com_6_pos	0.872	5-Aminolevulinic acid	Carbohydrates And Its Derivatives	POS	131.13	C5H9NO3	162700	150000	119200	130700	174600	144300	142400	122000	103500	145500	148900	146000	106-60-5	HMDB0001149	C00430	ko01100//Metabolic pathways;ko01110//Biosynthesis of secondary metabolites;ko01120//Microbial metabolism in diverse environments;ko01060//Biosynthesis of plant secondary metabolites;ko02010//ABC transporters;ko00260//Glycine, serine and threonine metabolism;ko00860//Porphyrin metabolism	Amino acid metabolism;Chemical structure transformation maps;Global and overview maps;Membrane transport;Metabolism of cofactors and vitamins	Environmental Information Processing;Metabolism
Com_7_pos	5.205	Tryptamine	Organoheterocyclic compounds	POS	160.22	C10H12N2	6989000	9627000	7040000	10100000	14640000	11160000	10520000	7428000	7919000	9798000	9842000	8808000	61-54-1	HMDB0000303	C00398	ko01100//Metabolic pathways;ko01110//Biosynthesis of secondary metabolites;ko01060//Biosynthesis of plant secondary metabolites;ko01063//Biosynthesis of alkaloids derived from shikimate pathway;ko00380//Tryptophan metabolism;ko00901//Indole alkaloid biosynthesis	Amino acid metabolism;Biosynthesis of other secondary metabolites;Chemical structure transformation maps;Global and overview maps	Metabolism
Com_8_pos	6.405	Phloretic acid	Phenylpropanoids and polyketides	POS	166.17	C9H10O3	351300	351200	397700	322700	408700	314000	307700	352100	330300	373100	357400	300300	--	--	-	-	-	-
Com_9_pos	9.209	Bornyl acetate	Phenols And Its Derivatives	POS	196.29	C12H20O2	49300	58070	56900	52320	48440	56730	80120	59960	67350	55240	69930	58490	-	HMDB0303194	-	-	-	-
Com_10_pos	0.914	Maltitol	Lipids	POS	344.31	C12H24O11	70270	94880	64620	45450	86370	43880	80370	58160	47700	60450	68570	55160	585-88-6	HMDB0002928	-	-	-	-
Com_11_pos	0.8	Ademetionine	Amino Acid And Its Derivatives	POS	398.44	C15H22N6O5S	418500	559000	401400	341900	369600	392400	301300	216200	360300	364000	355500	383300	485-80-3	HMDB0001185	C00019	ko01100//Metabolic pathways;ko01110//Biosynthesis of secondary metabolites;ko01060//Biosynthesis of plant secondary metabolites;ko01230//Biosynthesis of amino acids;ko01070//Biosynthesis of plant hormones;ko00270//Cysteine and methionine metabolism;ko00330//Arginine and proline metabolism;ko00908//Zeatin biosynthesis;ko00999//Biosynthesis of various plant secondary metabolites;ko04122//Sulfur rel…	Amino acid metabolism;Biosynthesis of other secondary metabolites;Chemical structure transformation maps;Folding, sorting and degradation;Global and overview maps;Metabolism of terpenoids and polyketides	Genetic Information Processing;Metabolism
Com_12_pos	0.998	Melezitose	Carbohydrates And Its Derivatives	POS	504.44	C18H32O16	3159000	5441000	4355000	4242000	5428000	5846000	11190000	6399000	7821000	6080000	7879000	6959000	597-12-6	HMDB0011730	-	-	-	-
Com_13_pos	11.468	Dihydrojasmone	Organooxygen compounds	POS	166.26	C11H18O	3624000	3642000	3606000	3936000	4046000	3833000	3828000	3934000	3802000	3836000	3712000	3929000	1128-08-1	HMDB0031565	-	-	-	-
Com_14_pos	4.584	2-Phenylethylamine	Amines	POS	121.18	C8H11N	1381000	1403000	1123000	1211000	1893000	1389000	1536000	924600	533100	1600000	1172000	1148000	64-04-0	HMDB0012275	C05332	ko01100//Metabolic pathways;ko00360//Phenylalanine metabolism	Amino acid metabolism;Global and overview maps	Metabolism
Com_15_pos	7.037	5-O-Methylvisammioside	Organoheterocyclic compounds	POS	452.45	C22H28O10	109900	103700	90910	47450	60260	59060	112200	54740	46120	123400	85070	74110	--	--	-	-	-	-
Com_16_pos	10.825	Geraniol	Terpenoids	POS	154.25	C10H18O	98980	110200	86680	97300	98130	120300	116800	78790	98130	78810	92320	114600	106-24-1	HMDB0035155	C01500	ko01100//Metabolic pathways;ko01110//Biosynthesis of secondary metabolites;ko01060//Biosynthesis of plant secondary metabolites;ko01062//Biosynthesis of terpenoids and steroids;ko01066//Biosynthesis of alkaloids derived from terpenoid and polyketide;ko00902//Monoterpenoid biosynthesis	Chemical structure transformation maps;Global and overview maps;Metabolism of terpenoids and polyketides	Metabolism
Com_17_pos	5.212	trans-Zeatin riboside	Phytohormones	POS	351.358	C15H21N5O5	3734	6976	2563	3044	2927	4219	23020	11670	1829	4172	2400	3288	-	HMDB0304506	C16431	ko01110//Biosynthesis of secondary metabolites;ko00908//Zeatin biosynthesis	Global and overview maps;Metabolism of terpenoids and polyketides	Metabolism
Com_18_pos	16.057	Methyl linolenate	Lipids	POS	292.46	C19H32O2	199300	248800	233400	188700	231100	237000	251400	186200	267000	272700	226400	207000	-	HMDB0254600	-	-	-	-
Com_19_pos	10.992	Methyl Eugenol	Phenylpropanoids and polyketides	POS	178.23	C11H14O2	37300	29580	24660	30230	29780	30570	25310	12820	29700	39590	37140	21640	93-15-2	HMDB0031864	C10454	ko00940//Phenylpropanoid biosynthesis	Biosynthesis of other secondary metabolites	Metabolism
Com_20_pos	13.221	Methyl linoleate	Lipids	POS	294.47	C19H34O2	614800	646000	650600	397500	564000	638100	397000	703300	380600	577700	560000	522000	112-63-0	HMDB0034381	-	-	-	-
Com_21_pos	0.913	SDMA	Amino Acid And Its Derivatives	POS	202.25	C8H18N4O2	1312000	1662000	1138000	1094000	1551000	860400	1422000	905000	762500	1138000	1281000	1530000	30344-00-4	HMDB0003334	-	-	-	-
Com_22_pos	1.029	Isonicotinic acid	Vitamins	POS	123.11	C6H5NO2	10220000	8594000	5984000	4886000	9797000	8557000	11110000	9142000	4588000	7180000	6848000	9842000	55-22-1	HMDB0060665	-	-	-	-
Com_23_pos	0.926	D-Arabitol	Carbohydrates And Its Derivatives	POS	152.15	C5H12O5	158400000	150300000	151300000	119700000	135300000	115400000	127400000	94610000	71160000	124700000	122700000	122600000	7643-75-6	HMDB0001851	C01904	ko01100//Metabolic pathways;ko00040//Pentose and glucuronate interconversions	Carbohydrate metabolism;Global and overview maps	Metabolism
Com_24_pos	1.036	5-Methylcytidine	Nucleotide And Its Derivates	POS	257.24	C10H15N3O5	350900	473000	342200	289800	463200	450400	515600	325700	327700	412000	513500	373900	2140-61-6	HMDB0000982	-	-	-	-
Com_25_pos	1.467	Picolinic acid	Organoheterocyclic compounds	POS	123.11	C6H5NO2	456200	181900	211400	303950	361400	291300	437300	430600	162000	243000	263300	374800	98-98-6	HMDB0002243	C10164	ko01100//Metabolic pathways;ko00380//Tryptophan metabolism	Amino acid metabolism;Global and overview maps	Metabolism
Com_26_pos	11.005	trans-2-Hexenal	Lipids	POS	98.14	C6H10O	122900000	117500000	116600000	133100000	127400000	126600000	122800000	136200000	136500000	119900000	136400000	133200000	6728-26-3	HMDB0031496	-	-	-	-
Com_27_pos	6.825	Narcissoside	Flavonoids	POS	624.544	C28H32O16	2899	9580	5535	10639	33370	6303	11160	5582	4840	14580	6743	9667	--	--	-	-	-	-
Com_28_pos	1.51	Glutathione	Amino Acid And Its Derivatives	POS	307.32	C10H17N3O6S	19150000	15560000	19090000	14710000	21380000	17760000	16080000	9056000	13020000	15050000	17270000	17130000	-	HMDB0062697	C00051	ko01100//Metabolic pathways;ko02010//ABC transporters;ko00270//Cysteine and methionine metabolism;ko00480//Glutathione metabolism	Amino acid metabolism;Global and overview maps;Membrane transport;Metabolism of other amino acids	Environmental Information Processing;Metabolism
Com_29_pos	1.049	L-Pipecolate	Amino Acid And Its Derivatives	POS	129.16	C6H11NO2	22810000	21180000	23560000	25480000	26720000	24280000	23500000	18540000	18750000	21880000	23160000	23870000	3105-95-1	HMDB0000716	C00408	ko01100//Metabolic pathways;ko01110//Biosynthesis of secondary metabolites;ko01060//Biosynthesis of plant secondary metabolites;ko01064//Biosynthesis of alkaloids derived from ornithine, lysine and nicotinic acid;ko00310//Lysine degradation;ko00960//Tropane, piperidine and pyridine alkaloid biosynthesis	Amino acid metabolism;Biosynthesis of other secondary metabolites;Chemical structure transformation maps;Global and overview maps	Metabolism
Com_30_pos	1.042	Pipecolic acid	Amino Acid And Its Derivatives	POS	129.16	C6H11NO2	297800000	289700000	301700000	297100000	313800000	301400000	281100000	261400000	261800000	286800000	291500000	300400000	3105-95-1	HMDB0000716	C00408	ko01100//Metabolic pathways;ko01110//Biosynthesis of secondary metabolites;ko01060//Biosynthesis of plant secondary metabolites;ko01064//Biosynthesis of alkaloids derived from ornithine, lysine and nicotinic acid;ko00310//Lysine degradation;ko00960//Tropane, piperidine and pyridine alkaloid biosynthesis	Amino acid metabolism;Biosynthesis of other secondary metabolites;Chemical structure transformation maps;Global and overview maps	Metabolism
Com_31_pos	4.894	L-Tryptophan	Amino Acid And Its Derivatives	POS	204.23	C11H12N2O2	14450000	13480000	13150000	14900000	20440000	14920000	15430000	9302000	4383000	13700000	13970000	11990000	73-22-3	HMDB0000929	C00078	ko01100//Metabolic pathways;ko01110//Biosynthesis of secondary metabolites;ko01060//Biosynthesis of plant secondary metabolites;ko01230//Biosynthesis of amino acids;ko01061//Biosynthesis of phenylpropanoids;ko01070//Biosynthesis of plant hormones;ko01063//Biosynthesis of alkaloids derived from shikimate pathway;ko01210//2-Oxocarboxylic acid metabolism;ko00970//Aminoacyl-tRNA biosynthesis;ko00260/…	Amino acid metabolism;Biosynthesis of other secondary metabolites;Chemical structure transformation maps;Global and overview maps;Translation	Genetic Information Processing;Metabolism
Com_32_pos	1.47	Uracil	Nucleotide And Its Derivates	POS	112.09	C4H4N2O2	1098000	1260000	1103000	1305000	1096000	1644000	1656000	920400	833600	1357000	1241000	1339000	66-22-8	HMDB0000300	C00106	ko01100//Metabolic pathways;ko00240//Pyrimidine metabolism;ko00410//beta-Alanine metabolism;ko00770//Pantothenate and CoA biosynthesis	Global and overview maps;Metabolism of cofactors and vitamins;Metabolism of other amino acids;Nucleotide metabolism	Metabolism
Com_33_pos	0.86	D-glutamine	Amino Acid And Its Derivatives	POS	146.14	C5H10N2O3	392800000	380100000	353400000	428900000	476500000	415700000	395500000	302700000	314900000	372900000	380400000	375800000	5959-95-5	HMDB0003423	C00819	ko01100//Metabolic pathways;ko00470//D-Amino acid metabolism	Global and overview maps;Metabolism of other amino acids	Metabolism
Com_34_pos	2.11	isoleucine	Amino Acid And Its Derivatives	POS	131.17	C6H13NO2	179600000	171800000	164500000	188400000	251200000	170800000	152400000	82780000	77540000	162300000	156700000	146800000	443-79-8	HMDB0033923	-	-	-	-
Com_35_pos	2.32	L-Leucine	Amino Acid And Its Derivatives	POS	131.17	C6H13NO2	103600000	98570000	96900000	107500000	145500000	102800000	90890000	45590000	42840000	95020000	90050000	85680000	61-90-5	HMDB0000687	C00123	ko01100//Metabolic pathways;ko01110//Biosynthesis of secondary metabolites;ko01060//Biosynthesis of plant secondary metabolites;ko01230//Biosynthesis of amino acids;ko02010//ABC transporters;ko01210//2-Oxocarboxylic acid metabolism;ko00970//Aminoacyl-tRNA biosynthesis;ko01065//Biosynthesis of alkaloids derived from histidine and purine;ko00290//Valine, leucine and isoleucine biosynthesis;ko00966/…	Amino acid metabolism;Biosynthesis of other secondary metabolites;Chemical structure transformation maps;Global and overview maps;Membrane transport;Translation	Environmental Information Processing;Genetic Information Processing;Metabolism
Com_36_pos	0.89	L-Citrulline	Amino Acid And Its Derivatives	POS	175.19	C6H13N3O3	5204000	4960000	3891000	2610000	2647000	2182000	3723000	2564000	2716000	3316000	3304000	3452000	372-75-8	HMDB0000904	C00327	ko01100//Metabolic pathways;ko01110//Biosynthesis of secondary metabolites;ko01230//Biosynthesis of amino acids;ko00220//Arginine biosynthesis	Amino acid metabolism;Global and overview maps	Metabolism
Com_37_pos	0.762	L-Ornithine	Amino Acid And Its Derivatives	POS	132.16	C5H12N2O2	3524000	2733000	2805000	2745000	2862000	2983000	3452000	2512000	2410000	2898000	3154000	2582000	3184-13-2	HMDB0000214	C00077	ko01100//Metabolic pathways;ko01110//Biosynthesis of secondary metabolites;ko01060//Biosynthesis of plant secondary metabolites;ko01230//Biosynthesis of amino acids;ko02010//ABC transporters;ko00470//D-Amino acid metabolism;ko00330//Arginine and proline metabolism;ko01064//Biosynthesis of alkaloids derived from ornithine, lysine and nicotinic acid;ko01210//2-Oxocarboxylic acid metabolism;ko00480/…	Amino acid metabolism;Chemical structure transformation maps;Global and overview maps;Membrane transport;Metabolism of other amino acids	Environmental Information Processing;Metabolism
Com_38_pos	0.864	4-Aminobutyric acid	Amino Acid And Its Derivatives	POS	103.12	C4H9NO2	66500000	60990000	64360000	88790000	117700000	87830000	45000000	31860000	49030000	66630000	64950000	65610000	20791	HMDB0000112	C00334	ko01100//Metabolic pathways;ko01120//Microbial metabolism in diverse environments;ko00330//Arginine and proline metabolism;ko00760//Nicotinate and nicotinamide metabolism;ko00250//Alanine, aspartate and glutamate metabolism;ko00410//beta-Alanine metabolism;ko00650//Butanoate metabolism	Amino acid metabolism;Carbohydrate metabolism;Global and overview maps;Metabolism of cofactors and vitamins;Metabolism of other amino acids	Metabolism
Com_39_pos	0.88	Glycine	Amino Acid And Its Derivatives	POS	75.07	C2H5NO2	297900	285500	220500	582500	588600	532100	262600	186200	154400	359000	346200	346500	56-40-6	HMDB0000123	C00037	ko01100//Metabolic pathways;ko01110//Biosynthesis of secondary metabolites;ko01120//Microbial metabolism in diverse environments;ko01060//Biosynthesis of plant secondary metabolites;ko01230//Biosynthesis of amino acids;ko02010//ABC transporters;ko01200//Carbon metabolism;ko00230//Purine metabolism;ko00470//D-Amino acid metabolism;ko00970//Aminoacyl-tRNA biosynthesis;ko00310//Lysine degradation;ko…	Amino acid metabolism;Carbohydrate metabolism;Chemical structure transformation maps;Global and overview maps;Membrane transport;Metabolism of cofactors and vitamins;Metabolism of other amino acids;Nucleotide metabolism;Translation	Environmental Information Processing;Genetic Information Processing;Metabolism
Com_40_pos	0.9	DL-Citrulline	Amino Acid And Its Derivatives	POS	175.19	C6H13N3O3	14570000	12630000	14100000	7790000	7608000	6672000	11970000	7844000	8606000	11110000	10330000	9397000	-	HMDB0250742	-	-	-	-
Com_41_pos	0.993	beta-Nicotinamide Mononucleotide	Nucleotide And Its Derivates	POS	334.219	C11H15N2O8P	4394000	5269000	4005000	2318000	3313000	4328000	6684000	4555000	3439000	4316000	5773000	4259000	75414-16-3	HMDB0000229	C00455	ko01100//Metabolic pathways;ko00760//Nicotinate and nicotinamide metabolism	Global and overview maps;Metabolism of cofactors and vitamins	Metabolism
Com_42_pos	0.86	L-Alanine	Amino Acid And Its Derivatives	POS	89.09	C3H7NO2	6318000	5833000	5237000	2366000	2944000	2486000	6186000	4026000	2097000	4414000	4103000	4077000	302-72-7	HMDB0062251	C00041	ko01100//Metabolic pathways;ko01110//Biosynthesis of secondary metabolites;ko01120//Microbial metabolism in diverse environments;ko01060//Biosynthesis of plant secondary metabolites;ko01230//Biosynthesis of amino acids;ko02010//ABC transporters;ko01200//Carbon metabolism;ko00470//D-Amino acid metabolism;ko00270//Cysteine and methionine metabolism;ko00970//Aminoacyl-tRNA biosynthesis;ko00710//Carb…	Amino acid metabolism;Chemical structure transformation maps;Energy metabolism;Folding, sorting and degradation;Global and overview maps;Membrane transport;Metabolism of other amino acids;Translation	Environmental Information Processing;Genetic Information Processing;Metabolism
Com_43_pos	0.86	L-aspartic Acid	Amino Acid And Its Derivatives	POS	133.1	C4H7NO4	39710000	39150000	37900000	34200000	36150000	41910000	51550000	38950000	35580000	39910000	39870000	38900000	56-84-8	HMDB0000191	C00049	ko01100//Metabolic pathways;ko01110//Biosynthesis of secondary metabolites;ko01120//Microbial metabolism in diverse environments;ko01060//Biosynthesis of plant secondary metabolites;ko01230//Biosynthesis of amino acids;ko02010//ABC transporters;ko01200//Carbon metabolism;ko00470//D-Amino acid metabolism;ko01070//Biosynthesis of plant hormones;ko00270//Cysteine and methionine metabolism;ko01064//B…	Amino acid metabolism;Biosynthesis of other secondary metabolites;Chemical structure transformation maps;Energy metabolism;Global and overview maps;Membrane transport;Metabolism of cofactors and vitamins;Metabolism of other amino acids;Translation	Environmental Information Processing;Genetic Information Processing;Metabolism
Com_44_pos	0.794	L-arginine	Amino Acid And Its Derivatives	POS	174.2	C6H14N4O2	66300000	56780000	60820000	49750000	53830000	40680000	50610000	33180000	26150000	53620000	44970000	49020000	-	HMDB0303361	C00062	ko01100//Metabolic pathways;ko01110//Biosynthesis of secondary metabolites;ko01060//Biosynthesis of plant secondary metabolites;ko01230//Biosynthesis of amino acids;ko02010//ABC transporters;ko00470//D-Amino acid metabolism;ko00330//Arginine and proline metabolism;ko01064//Biosynthesis of alkaloids derived from ornithine, lysine and nicotinic acid;ko00970//Aminoacyl-tRNA biosynthesis;ko00220//Arg…	Amino acid metabolism;Biosynthesis of other secondary metabolites;Chemical structure transformation maps;Global and overview maps;Membrane transport;Metabolism of other amino acids;Translation	Environmental Information Processing;Genetic Information Processing;Metabolism
Com_45_pos	0.88	L-cysteine	Amino Acid And Its Derivatives	POS	121.16	C3H7NO2S	501000	630800	430100	468700	601600	587800	488300	276500	277300	471300	446300	431400	-	HMDB0303385	C00097	ko01100//Metabolic pathways;ko01110//Biosynthesis of secondary metabolites;ko01120//Microbial metabolism in diverse environments;ko01060//Biosynthesis of plant secondary metabolites;ko01230//Biosynthesis of amino acids;ko01200//Carbon metabolism;ko00470//D-Amino acid metabolism;ko00270//Cysteine and methionine metabolism;ko00970//Aminoacyl-tRNA biosynthesis;ko00260//Glycine, serine and threonine …	Amino acid metabolism;Biosynthesis of other secondary metabolites;Chemical structure transformation maps;Energy metabolism;Folding, sorting and degradation;Global and overview maps;Metabolism of cofactors and vitamins;Metabolism of other amino acids;Translation	Genetic Information Processing;Metabolism
Com_46_pos	0.88	L-Hydroxyproline	Amino Acid And Its Derivatives	POS	131.13	C5H9NO3	2180000	2192000	2187000	2260000	2849000	2620000	2366000	1767000	1802000	2294000	2026000	2240000	51-35-4	HMDB0000725	C01157	ko01100//Metabolic pathways;ko02010//ABC transporters;ko00470//D-Amino acid metabolism;ko00330//Arginine and proline metabolism	Amino acid metabolism;Global and overview maps;Membrane transport;Metabolism of other amino acids	Environmental Information Processing;Metabolism
Com_47_pos	0.967	D-Proline	Amino Acid And Its Derivatives	POS	115.13	C5H9NO2	42730000	44650000	41990000	63550000	96230000	90990000	83480000	54560000	44800000	54600000	65740000	60410000	344-25-2	HMDB0003411	C00763	ko01100//Metabolic pathways;ko00470//D-Amino acid metabolism;ko00330//Arginine and proline metabolism	Amino acid metabolism;Global and overview maps;Metabolism of other amino acids	Metabolism
Com_48_pos	0.991	5-Methylcytosine	Nucleotide And Its Derivates	POS	125.13	C5H7N3O	222000	225800	218500	248800	217900	206600	276300	170000	194600	226600	183500	193800	554-01-8	HMDB0002894	C02376	ko01100//Metabolic pathways;ko00240//Pyrimidine metabolism	Global and overview maps;Nucleotide metabolism	Metabolism
Com_49_pos	4.466	Glycyl-L-leucine	Amino Acid And Its Derivatives	POS	188.22	C8H16N2O3	82860	70880	64570	92060	115200	96680	93610	68230	71610	95890	82870	91850	-	HMDB0028929	-	-	-	-
Com_50_pos	0.9	N-Methylsarcosine	Amino Acid And Its Derivatives	POS	103.12	C4H9NO2	26970000	27300000	26260000	21080000	26210000	22110000	20790000	16490000	17130000	22010000	22570000	21030000	1118-68-9	HMDB0000092	C01026	ko01100//Metabolic pathways;ko00260//Glycine, serine and threonine metabolism	Amino acid metabolism;Global and overview maps	Metabolism
Com_51_pos	1.304	Nepsilon-Acetyl-L-lysine	Amino Acid And Its Derivatives	POS	188.22	C8H16N2O3	1678000	1826000	2098000	2470000	4154000	3423000	1375000	739000	1360000	1872000	1573000	2229000	692-04-6	HMDB0000206	C02727	ko01100//Metabolic pathways;ko00310//Lysine degradation	Amino acid metabolism;Global and overview maps	Metabolism
Com_52_pos	0.972	L-Homocitrulline	Amino Acid And Its Derivatives	POS	189.21	C7H15N3O3	260300	228100	279800	306300	402900	358900	269300	186700	219700	263700	275300	314100	1190-49-4	HMDB0000679	-	-	-	-
Com_53_pos	1.035	H-Gly-Pro-OH	Amino Acid And Its Derivatives	POS	172.18	C7H12N2O3	36050	24550	42960	45310	75030	80760	69420	39880	43810	48470	46510	41300	--	--	-	-	-	-
Com_54_pos	0.931	3-Amino-2-methylpropanoic acid	Amino Acid And Its Derivatives	POS	103.12	C4H9NO2	9474000	9153000	9711000	13270000	17500000	14310000	6156000	5174000	7445000	10520000	9696000	9949000	144-90-1	HMDB0003911	-	-	-	-
Com_55_pos	0.947	H-Abu-OH	Amino Acid And Its Derivatives	POS	103.12	C4H9NO2	8028000	7418000	7312000	5945000	7863000	7184000	5682000	4945000	5090000	6134000	5844000	6315000	--	--	-	-	-	-
Com_56_pos	0.886	L-Glutamic acid	Amino Acid And Its Derivatives	POS	147.13	C5H9NO4	474700000	466900000	473900000	460200000	488400000	460800000	476800000	419800000	377500000	465100000	441600000	430300000	-	HMDB0060475	C00025	ko01100//Metabolic pathways;ko01110//Biosynthesis of secondary metabolites;ko01120//Microbial metabolism in diverse environments;ko01060//Biosynthesis of plant secondary metabolites;ko01230//Biosynthesis of amino acids;ko02010//ABC transporters;ko01200//Carbon metabolism;ko00470//D-Amino acid metabolism;ko00330//Arginine and proline metabolism;ko01064//Biosynthesis of alkaloids derived from ornit…	Amino acid metabolism;Biosynthesis of other secondary metabolites;Carbohydrate metabolism;Chemical structure transformation maps;Energy metabolism;Global and overview maps;Membrane transport;Metabolism of cofactors and vitamins;Metabolism of other amino acids;Translation	Environmental Information Processing;Genetic Information Processing;Metabolism
Com_57_pos	0.947	D-2-Aminobutyric acid	Organic Acid And Its Derivatives	POS	103.12	C4H9NO2	3270000	3329000	3496000	2726000	3409000	3069000	2845000	2144000	2211000	3082000	2774000	3013000	2623-91-8	HMDB0000650	-	-	-	-
Com_58_pos	1.068	DL-Norvaline	Amino Acid And Its Derivatives	POS	117.15	C5H11NO2	34370000	29940000	25990000	44390000	67740000	49030000	22690000	10960000	11870000	35430000	34430000	33910000	-	HMDB0251527	-	-	-	-
Com_59_pos	1.46	2-Amino-4-(methylthio)butyric acid	Amino Acid And Its Derivatives	POS	149.211	C5H11NO2S	5538000	6243000	4712000	5079000	7148000	5428000	7096000	2794000	2663000	4789000	6239000	4663000	59-51-8	HMDB0033951	-	-	-	-
Com_60_pos	0.846	L-serine	Amino Acid And Its Derivatives	POS	105.093	C3H7NO3	9317000	9298000	8017000	10120000	11710000	10190000	6052000	5013000	7049000	8562000	8888000	8276000	56-45-1	HMDB0000187	C00065	ko01100//Metabolic pathways;ko01110//Biosynthesis of secondary metabolites;ko01120//Microbial metabolism in diverse environments;ko01060//Biosynthesis of plant secondary metabolites;ko01230//Biosynthesis of amino acids;ko02010//ABC transporters;ko01200//Carbon metabolism;ko00470//D-Amino acid metabolism;ko00270//Cysteine and methionine metabolism;ko00970//Aminoacyl-tRNA biosynthesis;ko00630//Glyo…	Amino acid metabolism;Biosynthesis of other secondary metabolites;Carbohydrate metabolism;Chemical structure transformation maps;Energy metabolism;Global and overview maps;Lipid metabolism;Membrane transport;Metabolism of other amino acids;Translation	Environmental Information Processing;Genetic Information Processing;Metabolism
Com_61_pos	4.106	D-Phenylalanine	Amino Acid And Its Derivatives	POS	165.19	C9H11NO2	421700000	396500000	378600000	603000000	743800000	598200000	508200000	300700000	218700000	486800000	475300000	458800000	-	HMDB0250791	C02265	ko01100//Metabolic pathways;ko00470//D-Amino acid metabolism;ko00360//Phenylalanine metabolism	Amino acid metabolism;Global and overview maps;Metabolism of other amino acids	Metabolism
Com_62_pos	1.478	Nicotinic Acid	Vitamins	POS	123.11	C6H5NO2	340600	322700	275600	274500	547700	409900	405800	374100	168700	406500	434200	337900	583-08-4	HMDB0003269	C00253	ko01100//Metabolic pathways;ko01110//Biosynthesis of secondary metabolites;ko01120//Microbial metabolism in diverse environments;ko01060//Biosynthesis of plant secondary metabolites;ko01064//Biosynthesis of alkaloids derived from ornithine, lysine and nicotinic acid;ko00760//Nicotinate and nicotinamide metabolism;ko00960//Tropane, piperidine and pyridine alkaloid biosynthesis	Biosynthesis of other secondary metabolites;Chemical structure transformation maps;Global and overview maps;Metabolism of cofactors and vitamins	Metabolism
Com_63_pos	1.539	Nicotinamide	Vitamins	POS	122.12	C6H6N2O	440700	590700	528700	326400	388900	247400	404700	152800	89090	431700	280900	349000	98-92-0	HMDB0001406	C00153	ko01100//Metabolic pathways;ko00760//Nicotinate and nicotinamide metabolism	Global and overview maps;Metabolism of cofactors and vitamins	Metabolism
Com_64_pos	6.51	Phe-Phe	Amino Acid And Its Derivatives	POS	312.363	C18H20N2O3	39150	55770	35530	71870	93960	96920	20350	19030	65190	52920	37080	34130	2577-40-4	HMDB0013302	-	-	-	-
Com_65_pos	10.15	Sedoheptulose Anhydride	Carbohydrates And Its Derivatives	POS	192.167	C7H12O6	4546000	4979000	4748000	4902000	4949000	5019000	3989000	4833000	4709000	4990000	4578000	4086000	--	--	-	-	-	-
Com_66_pos	1	delta-Hexanolactone	Organoheterocyclic compounds	POS	114.142	C6H10O2	928700	793000	716100	682700	834500	723900	809100	624300	1071000	709000	620700	728600	823-22-3	HMDB0000453	-	-	-	-
Com_67_pos	4.91	beta-Nicotyrine	Alkaloids and derivatives	POS	158.2	C10H10N2	372200	354400	361500	386300	608600	437500	457700	281100	125000	318700	349300	375500	-	HMDB0255591	-	-	-	-
Com_68_pos	1	Gentiobiose	Carbohydrates And Its Derivatives	POS	342.297	C12H22O11	656600	916800	780900	810600	904700	833100	667700	692100	717100	751000	857200	817200	--	--	-	-	-	-
Com_69_pos	1.04	alpha-Nicotinamide adenine dinucleotide	Nucleotide And Its Derivates	POS	663.425	C21H27N7O14P2	134900	164200	149300	74270	96350	118800	124400	24760	19430	110000	125000	115900	--	--	-	-	-	-
Com_70_pos	13.57	alpha-Keto-gamma-(methylthio)butyric acid	Organic Acid And Its Derivatives	POS	148.18	C5H8O3S	14080000	13550000	15090000	15820000	16720000	13870000	14410000	11790000	15610000	15500000	12000000	12580000	--	--	-	-	-	-
Com_71_pos	1.03	4-Acetamidobutyric Acid	Amino Acid And Its Derivatives	POS	145.156	C6H11NO3	682400	574900	640600	595000	770700	591600	559300	424600	538400	693400	622400	552600	3025-96-5	HMDB0003681	C02946	ko01100//Metabolic pathways;ko00330//Arginine and proline metabolism	Amino acid metabolism;Global and overview maps	Metabolism
Com_72_pos	1.01	Val-Ser	Amino Acid And Its Derivatives	POS	204.224	C8H16N2O4	331200	261800	270400	275900	416200	330400	274400	162100	256600	311700	262700	309200	13588-94-8	HMDB0029136	-	-	-	-
Com_73_pos	2.14	trans-3-Hydroxy-L-proline	Amino Acid And Its Derivatives	POS	131.13	C5H9NO3	5811000	5184000	5084000	5593000	7601000	5380000	4632000	2518000	2453000	4800000	4739000	4769000	-	HMDB0059659	C05147	ko01100//Metabolic pathways;ko00330//Arginine and proline metabolism	Amino acid metabolism;Global and overview maps	Metabolism
Com_74_pos	1.04	S-Methyl-L-cysteine	Amino Acid And Its Derivatives	POS	135.185	C4H9NO2S	1182000	1425000	1423000	1803000	2295000	2014000	1205000	925300	1691000	1746000	1341000	1593000	-	HMDB0302211	C22040	ko02010//ABC transporters	Membrane transport	Environmental Information Processing
Com_75_pos	6.12	Sattabacin	Benzene and substituted derivatives	POS	206.28	C13H18O2	99360	86620	83800	64930	98880	72120	68750	39700	41700	81900	69250	59670	--	--	-	-	-	-
Com_76_pos	2.02	p-Nitroaniline	Amines	POS	138.124	C6H6N2O2	299400	308700	323400	236000	358500	288900	297800	182900	236500	310500	288200	281900	-	HMDB0246529	-	-	-	-
Com_77_pos	4.11	1,2-Benzenedicarboxylic acid	Organic Acid And Its Derivatives	POS	166.131	C8H6O4	3564000	3216000	3125000	5211000	7550000	5402000	4664000	2375000	1691000	4301000	3985000	3862000	88-99-3	HMDB0002107	C01606	ko01100//Metabolic pathways;ko01120//Microbial metabolism in diverse environments;ko02010//ABC transporters	Global and overview maps;Membrane transport	Environmental Information Processing;Metabolism
Com_78_pos	5.58	Phe-Pro	Amino Acid And Its Derivatives	POS	262.304	C14H18N2O3	32440	36860	42180	38520	47210	40330	48680	38850	28810	37530	35450	54630	7669-65-0	HMDB0011177	-	-	-	-
Com_79_pos	0.89	p-Coumaraldehyde	Phenylpropanoids and polyketides	POS	148.159	C9H8O2	4150000	4314000	4334000	3396000	4127000	3450000	4326000	3080000	2468000	3620000	3889000	3803000	20711-53-9	HMDB0040986	C05608	ko01100//Metabolic pathways;ko01110//Biosynthesis of secondary metabolites;ko01061//Biosynthesis of phenylpropanoids;ko00940//Phenylpropanoid biosynthesis	Biosynthesis of other secondary metabolites;Chemical structure transformation maps;Global and overview maps	Metabolism
Com_80_pos	9.22	(+-)-Baclofen	Amino Acid And Its Derivatives	POS	213.661	C10H12ClNO2	716400	615800	648000	709000	671400	665300	615900	624400	705300	682700	690600	661100	--	--	-	-	-	-
Com_81_pos	15.12	Oleamide	Lipids	POS	281.477	C18H35NO	7780000	10590000	6277000	4604000	8706000	4679000	9966000	7844000	13350000	8210000	7733000	7443000	-	HMDB0247607	-	-	-	-
Com_82_pos	1	O-Acetyl-L-homoserine	Amino Acid And Its Derivatives	POS	161.16	C6H11NO4	154900	101500	154575	179100	223000	174400	277400	205100	82390	187800	116800	202300	7540-67-2	HMDB0029423	C01077	ko01100//Metabolic pathways;ko00270//Cysteine and methionine metabolism	Amino acid metabolism;Global and overview maps	Metabolism
Com_83_pos	1.04	Nicotinate ribonucleoside	Carbohydrates And Its Derivatives	POS	255.224	C11H13NO6	516000	555600	414100	446400	623500	601300	881900	515300	299100	595600	544000	640400	771913	HMDB0006809	C05841	ko01100//Metabolic pathways;ko00760//Nicotinate and nicotinamide metabolism	Global and overview maps;Metabolism of cofactors and vitamins	Metabolism
Com_84_pos	0.86	Nicotianamine	Amino Acid And Its Derivatives	POS	303.312	C12H21N3O6	24850000	23520000	31980000	13480000	18510000	15840000	23400000	13150000	16540000	20510000	20890000	22520000	-	HMDB0255025	C05324	ko01100//Metabolic pathways;ko01110//Biosynthesis of secondary metabolites;ko00270//Cysteine and methionine metabolism;ko00999//Biosynthesis of various plant secondary metabolites	Amino acid metabolism;Biosynthesis of other secondary metabolites;Global and overview maps	Metabolism
Com_85_pos	0.93	NG,NG-Dimethyl-L-arginine	Amino Acid And Its Derivatives	POS	202.254	C8H18N4O2	1478000	1374000	840200	1184000	1551000	1174000	1173000	1244000	524700	562700	1148000	1292000	30315-93-6	HMDB0001539	-	-	-	-
Com_86_pos	7.92	N-Feruloyltyramine	Phenolic acids	POS	313.348	C18H19NO4	430700	631100	2160000	1260000	539000	471400	116700	213900	1140000	685700	722600	779200	66648-43-9	HMDB0029365	-	-	-	-
Com_87_pos	7.73	N-Coumaroyltyramine	Amino Acid And Its Derivatives	POS	283.322	C17H17NO3	68880	133000	194100	59690	163600	113100	92700	283000	276600	147200	157800	173500	--	--	-	-	-	-
Com_88_pos	2.78	2-Phenylglycine	Amino Acid And Its Derivatives	POS	151.163	C8H9NO2	7225000	6632000	8173000	7627000	11440000	10170000	10650000	6776000	5766000	7383000	8035000	8283000	341659	HMDB0002210	-	-	-	-
Com_89_pos	4.14	2'-O-methyladenosine	Nucleotide And Its Derivates	POS	281.268	C11H15N5O4	39400	30040	27180	29970	41260	28230	22090	23260	25010	42530	30490	32830	2140-79-6	HMDB0004326	-	-	-	-
Com_90_pos	1.04	N-Acetyl-L-leucine	Amino Acid And Its Derivatives	POS	173.21	C8H15NO3	828400	566800	639500	531000	704700	608500	639700	347500	669000	657700	500400	614700	1188-21-2	HMDB0011756	-	-	-	-
Com_91_pos	1.84	N-Acetyl-Dl-glutamic acid	Amino Acid And Its Derivatives	POS	189.166	C7H11NO5	6004000	4511000	4399000	4417000	5835000	4303000	4644000	2509000	2116000	6059000	3934000	3616000	--	--	-	-	-	-
Com_92_pos	4.54	N6-Succinyl Adenosine	Nucleotide And Its Derivates	POS	383.313	C14H17N5O8	190000	187300	209800	140000	250800	199400	225300	119300	85240	157900	162300	174400	-	HMDB0255303	-	-	-	-
Com_93_pos	0.73	(-)-trans-Carveol	Terpenoids	POS	152.233	C10H16O	81790	48740	87390	46510	61790	55620	24300	48780	51750	28770	38330	39580	--	--	C00964	ko01110//Biosynthesis of secondary metabolites;ko00902//Monoterpenoid biosynthesis;ko00903//Limonene and pinene degradation	Global and overview maps;Metabolism of terpenoids and polyketides	Metabolism
Com_94_pos	2.76	2-Hydroxy-6-Aminopurine	Organoheterocyclic compounds	POS	151.126	C5H5N5O	10040000	8765000	9627000	10100000	13070000	13250000	14910000	8432000	7028000	9898000	10730000	10230000	3373-53-3	HMDB0000403	-	-	-	-
Com_95_pos	1.02	N-(2-Hydroxyethyl)iminodiacetic acid	Organic Acid And Its Derivatives	POS	177.155	C6H11NO5	532700	309600	384000	390600	604400	412700	437900	247900	317200	474800	334700	340200	--	--	-	-	-	-
Com_96_pos	0.84	Methional	Organosulfur compounds	POS	104.171	C4H8OS	2509000	2416000	2651000	2069000	3016000	2044000	1771000	1544000	1730000	2117000	2080000	2157000	3268-49-3	HMDB0031857	-	-	-	-
Com_97_pos	1.07	Maltotriitol	Carbohydrates And Its Derivatives	POS	506.453	C18H34O16	133000	136000	93070	114400	199600	164500	270300	179500	172000	125100	183800	174400	--	--	-	-	-	-
Com_98_pos	5.47	Lycoperodine 1	Organoheterocyclic compounds	POS	216.236	C12H12N2O2	82210	54480	54150	63010	76290	41300	84720	46950	28010	54740	53310	38850	--	--	-	-	-	-
Com_99_pos	1.2	L-Valine	Amino Acid And Its Derivatives	POS	117.146	C5H11NO2	473700	352200	299700	530600	747800	542500	222800	120700	107000	426300	326700	331000	72-18-4	HMDB0000883	C00183	ko01100//Metabolic pathways;ko01110//Biosynthesis of secondary metabolites;ko01060//Biosynthesis of plant secondary metabolites;ko01230//Biosynthesis of amino acids;ko02010//ABC transporters;ko01063//Biosynthesis of alkaloids derived from shikimate pathway;ko01210//2-Oxocarboxylic acid metabolism;ko00970//Aminoacyl-tRNA biosynthesis;ko00770//Pantothenate and CoA biosynthesis;ko00460//Cyanoamino a…	Amino acid metabolism;Biosynthesis of other secondary metabolites;Chemical structure transformation maps;Global and overview maps;Membrane transport;Metabolism of cofactors and vitamins;Metabolism of other amino acids;Translation	Environmental Information Processing;Genetic Information Processing;Metabolism
Com_100_pos	0.94	2,6-Diaminooimelic Acid	Organic Acid And Its Derivatives	POS	190.197	C7H14N2O4	651400	585800	692600	798200	1142000	872000	548300	464000	985300	783400	492300	606200	--	--	-	-	-	-
Com_101_pos	1	iP9G	Phytohormones	POS	365.384	C16H23N5O5	536500	494300	483900	490100	670400	520100	1429000	753100	516800	557300	576300	581000	--	--	-	-	-	-
Com_102_pos	7.33	Indole-3-Carboxaldehyde	Organoheterocyclic compounds	POS	145.158	C9H7NO	97720	110600	123000	76790	77670	47820	47540	104900	52590	72410	70910	79210	487-89-8	HMDB0029737	-	-	-	-
Com_103_pos	0.82	Indole-3-acetamide	Organoheterocyclic compounds	POS	174.199	C10H10N2O	1493000	1358000	1402000	1106000	1497000	1038000	1337000	651800	504700	1032000	1082000	1251000	879-37-8	HMDB0029739	C02693	ko01100//Metabolic pathways;ko00380//Tryptophan metabolism	Amino acid metabolism;Global and overview maps	Metabolism
Com_104_pos	2.58	Hypoxanthine-9-beta-D-Arabinofuranoside	Nucleotide And Its Derivates	POS	268.226	C10H12N4O5	16690000	14110000	13660000	8155000	10830000	8359000	16600000	10800000	6844000	12480000	10780000	11180000	--	--	-	-	-	-
Com_105_pos	5.25	1-Hexadecanol	Lipids	POS	242.441	C16H34O	19790	39400	26410	65330	60590	33120	36530	30050	11180	43770	52150	22500	36653-82-4	HMDB0003424	C00823	ko00071//Fatty acid degradation	Lipid metabolism	Metabolism
Com_106_pos	6.59	Hesperetin 5-O-glucoside	Flavonoids	POS	464.419	C22H24O11	925500	1793000	3671000	1258000	2451000	1584000	2557000	2216000	2894000	2073000	2628000	1434000	69651-80-5	HMDB0037535	-	-	-	-
Com_107_pos	7.17	dUDP	Nucleotide And Its Derivates	POS	388.162	C9H14N2O11P2	106500	81610	123500	91330	133400	139600	216600	129400	62560	125900	119600	119900	4208-67-7	HMDB0001000	C01346	ko01100//Metabolic pathways;ko00240//Pyrimidine metabolism	Global and overview maps;Nucleotide metabolism	Metabolism
Com_108_pos	11.39	Diosgenin	Terpenoids	POS	414.621	C27H42O3	27370000	32390000	37520000	39870000	40550000	31590000	31360000	30650000	36170000	33460000	34620000	33260000	-	HMDB0242671	C08898	ko01060//Biosynthesis of plant secondary metabolites	Chemical structure transformation maps	Metabolism
Com_109_pos	4.26	DIMBOA glucoside	Carbohydrates And Its Derivatives	POS	373.31	C15H19NO10	16530	14940	18780	22960	52490	27010	34940	19210	68270	40460	26740	27230	-	HMDB0301843	-	-	-	-
Com_110_pos	0.84	Diethanolamine	Amines	POS	105.136	C4H11NO2	2261000	2142000	1810000	2593000	2862000	2532000	1729000	1140000	1389000	2115000	2010000	1864000	111-42-2	HMDB0004437	C06772	ko00564//Glycerophospholipid metabolism	Lipid metabolism	Metabolism
Com_111_pos	8.57	16-Hydroxy-hexadecanoic acid	Lipids	POS	526.832	C32H62O5	104000	71430	39530	48000	73490	75970	72020	46270	52580	66660	57430	50730	506-13-8	HMDB0006294	C18218	ko01100//Metabolic pathways;ko00073//Cutin, suberine and wax biosynthesis	Global and overview maps;Lipid metabolism	Metabolism
Com_112_pos	12.15	14,15-Dehydrocrepenynic acid	Lipids	POS	276.414	C18H28O2	126800	115300	180200	68630	113400	87290	255600	251200	132400	155700	182000	164700	--	--	-	-	-	-
Com_113_pos	4.83	10-Formyl-THF	Organoheterocyclic compounds	POS	473.439	C20H23N7O7	64610	66950	72050	87240	108700	71050	108900	62010	45530	79820	58710	74620	2800-34-2	HMDB0000972	C00234	ko01100//Metabolic pathways;ko01120//Microbial metabolism in diverse environments;ko01200//Carbon metabolism;ko00970//Aminoacyl-tRNA biosynthesis;ko00670//One carbon pool by folate	Global and overview maps;Metabolism of cofactors and vitamins;Translation	Genetic Information Processing;Metabolism
Com_114_pos	0.87	Cinnamic Acid	Phenolic acids	POS	148.16	C9H8O2	14200000	13650000	12100000	9790000	11630000	11910000	13320000	9927000	8270000	12500000	12050000	11620000	140-10-3	HMDB0000930	-	-	-	-
Com_115_pos	10.32	Biliverdin	Organoheterocyclic compounds	POS	582.646	C33H34N4O6	17820	16640	12290	21600	22780	6427	8992	16490	21890	10730	10470	17420	114-25-0	HMDB0001008	C00500	ko01100//Metabolic pathways;ko01110//Biosynthesis of secondary metabolites;ko00860//Porphyrin metabolism	Global and overview maps;Metabolism of cofactors and vitamins	Metabolism
Com_116_pos	4.09	Benzamidine	Benzene and substituted derivatives	POS	120.152	C7H8N2	8300000	7208000	7787000	13350000	18760000	13440000	10490000	5766000	3925000	10270000	9368000	9511000	-	HMDB0248970	-	-	-	-
Com_117_pos	2.76	Acetaminophen	Phenols And Its Derivatives	POS	151.163	C8H9NO2	7162000	5967000	7183000	7000000	9857000	8802000	10500000	5366000	5143000	6623000	7264000	8103000	103-90-2	HMDB0001859	-	-	-	-
Com_118_pos	2.1	6-Aminohexanoic acid	Lipids	POS	131.173	C6H13NO2	179300	177000	153200	256700	316100	230100	177100	93890	71110	189300	190100	179000	60-32-2	HMDB0001901	C02378	ko01100//Metabolic pathways;ko01120//Microbial metabolism in diverse environments	Global and overview maps	Metabolism
Com_119_pos	1.04	Tetraethylammonium fluoride	Organoheterocyclic compounds	POS	149.25	C8H20FN	4369000	3697000	3853000	4814000	5550000	6508000	4503000	4111000	6291000	6043000	5361000	3466000	--	--	-	-	-	-
Com_120_pos	4.91	5'-Deoxy-5'-(Methylthio)Adenosine	Nucleotide And Its Derivates	POS	297.333	C11H15N5O3S	604200	535500	516400	400100	541800	357300	323500	248500	271100	443700	385200	387700	2457-80-9	HMDB0001173	C00170	ko01100//Metabolic pathways;ko01060//Biosynthesis of plant secondary metabolites;ko00270//Cysteine and methionine metabolism;ko00908//Zeatin biosynthesis	Amino acid metabolism;Chemical structure transformation maps;Global and overview maps;Metabolism of terpenoids and polyketides	Metabolism
Com_121_pos	9.54	4-D-Hydroxysphinganine	Amines	POS	317.507	C18H39NO3	21850	16920	11010	8469	12510	24980	11940	9729	11770	10480	14520	13990	7439-92-1	HMDB0004628	C12144	ko01100//Metabolic pathways;ko00600//Sphingolipid metabolism	Global and overview maps;Lipid metabolism	Metabolism
Com_122_pos	1.05	gamma-Glutamylglutamic acid	Amino Acid And Its Derivatives	POS	276.243	C10H16N2O7	1211000	1295000	1510000	958800	1029000	920900	1577000	789100	645100	1180000	1096000	1141000	1116-22-9	HMDB0011737	-	-	-	-
Com_125_pos	0.84	1-Methylhistidine	Amino Acid And Its Derivatives	POS	169.18	C7H11N3O2	139500	91930	96170	136800	187900	143700	107700	70320	101200	102100	158200	129600	332-80-9	HMDB0000001	C01152	ko01100//Metabolic pathways;ko00340//Histidine metabolism	Amino acid metabolism;Global and overview maps	Metabolism
Com_126_pos	0.91	S-ribosyl-L-homocysteine	Amino Acid And Its Derivatives	POS	267.3	C9H17NO6S	422400	494400	447400	420100	642700	488200	570500	469400	561200	443900	518900	546700	--	--	C03539	ko01100//Metabolic pathways;ko01230//Biosynthesis of amino acids;ko00270//Cysteine and methionine metabolism	Amino acid metabolism;Global and overview maps	Metabolism
Com_127_pos	4.94	S-Methyl-5'-thioadenosine	Nucleotide And Its Derivates	POS	297.333	C11H15N5O3S	890800	793900	819500	617200	795400	547800	462100	378200	435800	705500	611000	566200	2457-80-9	HMDB0001173	C00170	ko01100//Metabolic pathways;ko01060//Biosynthesis of plant secondary metabolites;ko00270//Cysteine and methionine metabolism;ko00908//Zeatin biosynthesis	Amino acid metabolism;Chemical structure transformation maps;Global and overview maps;Metabolism of terpenoids and polyketides	Metabolism
Com_128_pos	2.96	Serotonin	Organoheterocyclic compounds	POS	176.215	C10H12N2O	18270000	16850000	16560000	13600000	20820000	15330000	15540000	9507000	9849000	15580000	14590000	14060000	50-67-9	HMDB0000259	C00780	ko01100//Metabolic pathways;ko01110//Biosynthesis of secondary metabolites;ko01063//Biosynthesis of alkaloids derived from shikimate pathway;ko00380//Tryptophan metabolism;ko07211//Serotonin receptor agonists/antagonists	Amino acid metabolism;Chemical structure transformation maps;Global and overview maps;Target-based classification: G protein-coupled receptors	Drug Development;Metabolism
Com_129_pos	0.9	Sarcosine	Amino Acid And Its Derivatives	POS	89.093	C3H7NO2	9423000	10060000	9170000	4361000	4597000	3958000	10260000	6033000	3542000	6710000	7044000	6923000	107-97-1	HMDB0000271	C00213	ko01100//Metabolic pathways;ko00330//Arginine and proline metabolism;ko00260//Glycine, serine and threonine metabolism	Amino acid metabolism;Global and overview maps	Metabolism
Com_130_pos	0.84	S-Adenosyl-methionine	Nucleotide And Its Derivates	POS	398.4	C15H22N6O5S	14870000	19980000	17480000	13510000	14350000	16600000	8573000	8716000	11320000	11820000	12640000	13460000	485-80-3	HMDB0001185	C00019	ko01100//Metabolic pathways;ko01110//Biosynthesis of secondary metabolites;ko01060//Biosynthesis of plant secondary metabolites;ko01230//Biosynthesis of amino acids;ko01070//Biosynthesis of plant hormones;ko00270//Cysteine and methionine metabolism;ko00330//Arginine and proline metabolism;ko00908//Zeatin biosynthesis;ko00999//Biosynthesis of various plant secondary metabolites;ko04122//Sulfur rel…	Amino acid metabolism;Biosynthesis of other secondary metabolites;Chemical structure transformation maps;Folding, sorting and degradation;Global and overview maps;Metabolism of terpenoids and polyketides	Genetic Information Processing;Metabolism
Com_131_pos	5.94	Vitamin B2	Vitamins	POS	376.364	C17H20N4O6	11030	7798	13270	14110	12930	17550	17250	12540	18890	10780	8375	11000	83-88-5	HMDB0000244	C00255	ko01100//Metabolic pathways;ko01110//Biosynthesis of secondary metabolites;ko02010//ABC transporters;ko00740//Riboflavin metabolism	Global and overview maps;Membrane transport;Metabolism of cofactors and vitamins	Environmental Information Processing;Metabolism
Com_132_pos	0.91	R-Aminobutyrate	Organic Acid And Its Derivatives	POS	103.12	C4H9NO2	18570000	19500000	19050000	24920000	29490000	25460000	13380000	10270000	14300000	20190000	21720000	18470000	--	--	-	-	-	-
Com_133_pos	4.1	Purine	Organoheterocyclic compounds	POS	120.112	C5H4N4	491600	408900	437600	721900	1076000	739200	620100	323100	254700	555900	529900	519700	120-73-0	HMDB0001366	-	-	-	-
Com_134_pos	1.72	Pro-Leu	Amino Acid And Its Derivatives	POS	228.288	C11H20N2O3	219400	189100	163400	164300	321200	200500	242500	102200	187300	189900	163500	164400	-	HMDB0253028	-	-	-	-
Com_135_pos	0.76	Trimethyllysine	Amino Acid And Its Derivatives	POS	188.267	C9H20N2O2	3703000	3383000	4054000	3243000	3318000	2903000	4332000	3192000	2745000	3158000	3193000	3460000	19253-88-4	HMDB0001325	C03793	ko01100//Metabolic pathways;ko00310//Lysine degradation	Amino acid metabolism;Global and overview maps	Metabolism
Com_136_pos	0.84	Nε-(1-Carboxymethyl)-L-lysine	Amino Acid And Its Derivatives	POS	204.224	C8H16N2O4	114000	143400	150200	104200	147500	105000	98880	72620	99290	102500	89610	108000	--	--	-	-	-	-
Com_137_pos	0.95	Tilarginine	Amino Acid And Its Derivatives	POS	188.23	C7H16N4O2	989200	808200	763600	815300	1134000	934900	783700	602700	469000	796000	779100	875400	17035-90-4	HMDB0029416	-	-	-	-
Com_138_pos	1.22	N-Methyl-a-aminoisobutyric acid	Amino Acid And Its Derivatives	POS	117.146	C5H11NO2	17160000	14570000	13480000	22870000	33140000	25190000	9893000	5312000	5520000	16810000	14610000	14950000	2566-34-9	HMDB0002141	-	-	-	-
Com_139_pos	4.1	N-Acetyl-D-phenylalanine	Amino Acid And Its Derivatives	POS	207.226	C11H13NO3	32670	27440	17670	29810	49230	31760	44120	16240	10750	29740	25990	26270	--	--	C05620	ko01100//Metabolic pathways;ko00470//D-Amino acid metabolism	Global and overview maps;Metabolism of other amino acids	Metabolism
Com_140_pos	14.74	Menaquinone	Vitamins	POS	444.648	C31H40O2	1469000	1252000	1346000	1122000	1018000	1209000	1299000	1238000	1290000	1296000	1432000	1548000	-	HMDB0259856	C00828	ko01100//Metabolic pathways;ko01110//Biosynthesis of secondary metabolites;ko00130//Ubiquinone and other terpenoid-quinone biosynthesis	Global and overview maps;Metabolism of cofactors and vitamins	Metabolism
Com_141_pos	1.03	L-Saccharopine	Amino Acid And Its Derivatives	POS	276.286	C11H20N2O6	1757000	1663000	1650000	1185000	1733000	1467000	2046000	1261000	867300	1697000	1538000	1528000	997-68-2	HMDB0000279	C00449	ko01100//Metabolic pathways;ko01110//Biosynthesis of secondary metabolites;ko01230//Biosynthesis of amino acids;ko00310//Lysine degradation;ko00300//Lysine biosynthesis	Amino acid metabolism;Global and overview maps	Metabolism
Com_142_pos	1.84	L-Methionine sulfone	Amino Acid And Its Derivatives	POS	181.21	C5H11NO4S	18980000	14100000	17440000	36290000	48500000	30910000	15290000	8990000	6900000	22280000	14990000	21300000	7314-32-1	HMDB0062174	-	-	-	-
Com_143_pos	0.96	L-Cysteine-glutathione gisulfide	Amino Acid And Its Derivatives	POS	426.466	C13H22N4O8S2	713600	931500	655300	397900	558000	397200	1105000	555000	296100	593100	808200	568700	--	--	-	-	-	-
Com_144_pos	2.96	L-Canavanine	Amino Acid And Its Derivatives	POS	176.174	C5H12N4O3	13460000	13150000	12080000	10440000	16070000	12280000	11620000	7167000	7207000	11560000	11080000	10820000	543-38-4	HMDB0002706	-	-	-	-
Com_145_pos	4.45	L-Alanyl-L-leucine	Amino Acid And Its Derivatives	POS	202.251	C9H18N2O3	275300	240000	287300	299700	407200	329000	272000	206400	241500	298300	265300	272000	-	HMDB0251509	-	-	-	-
Com_146_pos	0.9	Isomaltose	Carbohydrates And Its Derivatives	POS	342.297	C12H22O11	114100	101800	95980	118100	275100	165500	299200	106000	203700	130500	177500	175500	37169-69-0	HMDB0002923	C00252	ko01100//Metabolic pathways;ko00500//Starch and sucrose metabolism	Carbohydrate metabolism;Global and overview maps	Metabolism
Com_147_pos	18.32	d-(+)-chiro-inositol	Alcohols and polyols	POS	180.156	C6H12O6	184900	224800	237300	221800	227200	235500	233400	233800	226600	211000	232000	237300	643-12-9	HMDB0240209	C19891	ko01100//Metabolic pathways;ko01120//Microbial metabolism in diverse environments;ko00562//Inositol phosphate metabolism	Carbohydrate metabolism;Global and overview maps	Metabolism
Com_148_pos	0.9	Homoserine	Amino Acid And Its Derivatives	POS	119.119	C4H9NO3	23720000	21920000	18630000	17770000	19960000	17110000	13370000	9736000	8825000	17480000	17710000	16610000	672-15-1	HMDB0000719	C00263	ko01100//Metabolic pathways;ko01110//Biosynthesis of secondary metabolites;ko01120//Microbial metabolism in diverse environments;ko01230//Biosynthesis of amino acids;ko00270//Cysteine and methionine metabolism;ko00260//Glycine, serine and threonine metabolism;ko00300//Lysine biosynthesis;ko00920//Sulfur metabolism	Amino acid metabolism;Energy metabolism;Global and overview maps	Metabolism
Com_149_pos	1.83	Homocysteic acid	Amino Acid And Its Derivatives	POS	183.18	C4H9NO5S	117200	87120	97380	197600	271600	166600	95180	66710	51450	117900	127900	108900	-	HMDB0251520	-	-	-	-
Com_150_pos	0.81	Histidine	Amino Acid And Its Derivatives	POS	155.15	C6H9N3O2	23330000	25180000	21790000	30850000	39230000	30980000	23400000	17640000	15390000	25280000	25160000	25220000	71-00-1	HMDB0000177	-	-	-	-
Com_151_pos	1.81	Oxidized glutathione	Amino Acid And Its Derivatives	POS	612.631	C20H32N6O12S2	485100	564200	564900	244400	436200	253300	593000	164600	184500	378400	381800	377800	15718-51-1	HMDB0011691	C00127	ko01100//Metabolic pathways;ko00480//Glutathione metabolism	Global and overview maps;Metabolism of other amino acids	Metabolism
Com_152_pos	4.88	Gly-Phe	Amino Acid And Its Derivatives	POS	222.24	C11H14N2O3	125900	114100	127000	133900	159900	179200	131900	100900	128000	144800	131500	128200	-	HMDB0028848	-	-	-	-
Com_153_pos	0.81	Glutamine	Amino Acid And Its Derivatives	POS	146.145	C5H10N2O3	552200000	505300000	506200000	548300000	598900000	510100000	529300000	419500000	457100000	530600000	504200000	516100000	5959-95-5	HMDB0003423	-	-	-	-
Com_154_pos	1.09	Valine	Amino Acid And Its Derivatives	POS	117.146	C5H11NO2	38180000	37000000	31260000	59370000	68420000	53910000	25760000	11830000	12120000	39250000	40180000	32480000	72-18-4	HMDB0000883	-	-	-	-
Com_155_pos	0.96	Proline	Amino Acid And Its Derivatives	POS	115.131	C5H9NO2	23890000	21430000	23800000	30600000	54170000	42860000	32390000	25570000	21370000	30550000	26970000	29730000	344-25-2	HMDB0003411	-	-	-	-
Com_156_pos	0.9	Dl-Norleucine	Amino Acid And Its Derivatives	POS	131.173	C6H13NO2	5540000	3605000	4660000	5050000	6996000	4317000	3827000	3163000	4566000	5203000	4380000	4643000	-	HMDB0251526	-	-	-	-
Com_157_pos	2.3	DL-Leucine	Amino Acid And Its Derivatives	POS	131.173	C6H13NO2	2490000	2252000	2249000	2422000	3340000	2249000	2018000	1096000	953800	2116000	2080000	2007000	--	--	-	-	-	-
Com_158_pos	4.87	Dl-Indole-3-lactic acid	Organoheterocyclic compounds	POS	205.21	C11H11NO3	28360000	29270000	26330000	30370000	40880000	33490000	35430000	20360000	9432000	28370000	27450000	25590000	--	--	-	-	-	-
Com_159_pos	0.84	Dl-Alanyl-glycine	Amino Acid And Its Derivatives	POS	146.144	C5H10N2O3	268800000	233000000	254400000	269900000	289900000	251500000	251900000	206500000	209800000	252400000	250800000	248200000	--	--	-	-	-	-
Com_160_pos	0.9	5-Hydroxylysine	Amino Acid And Its Derivatives	POS	162.19	C6H14N2O3	2081000	2087000	2400000	1940000	2488000	2301000	2209000	1849000	2173000	2123000	2098000	2135000	-	HMDB0245508	C16741	ko01100//Metabolic pathways;ko00310//Lysine degradation	Amino acid metabolism;Global and overview maps	Metabolism
Com_161_pos	0.85	Dl-3-Hydroxynorvaline	Amino Acid And Its Derivatives	POS	133.146	C5H11NO3	19050000	19200000	22410000	17680000	17880000	20570000	23790000	16640000	16860000	20980000	21050000	18910000	--	--	-	-	-	-
Com_162_pos	1.86	D-Homocysteine	Amino Acid And Its Derivatives	POS	135.185	C4H9NO2S	371200	321200	373600	708600	864000	656500	494200	270200	155200	420600	471300	470800	--	--	-	-	-	-
Com_163_pos	2.78	Deoxyadenosine	Nucleotide And Its Derivates	POS	251.242	C10H13N5O3	93780	82960	69260	42270	47730	37320	47090	40970	53320	61860	64940	52800	958-09-8	HMDB0000101	C00559	ko01100//Metabolic pathways;ko02010//ABC transporters;ko00230//Purine metabolism	Global and overview maps;Membrane transport;Nucleotide metabolism	Environmental Information Processing;Metabolism
Com_164_pos	0.84	Cycloleucine	Amino Acid And Its Derivatives	POS	129.157	C6H11NO2	556400000	514300000	524200000	535300000	588100000	534700000	539200000	425500000	454400000	535100000	545400000	496400000	52-52-8	HMDB0062225	-	-	-	-
Com_165_pos	0.96	Asp-glu	Amino Acid And Its Derivatives	POS	262.217	C9H14N2O7	341900	319700	373200	361400	463200	477400	416200	262900	372900	408100	375100	352100	-	HMDB0028752	-	-	-	-
Com_166_pos	0.84	Aspartic Acid	Amino Acid And Its Derivatives	POS	133.103	C4H7NO4	28060000	32230000	29200000	27750000	27640000	32390000	38840000	29020000	24380000	31890000	33010000	28060000	1783-96-6	HMDB0006483	-	-	-	-
Com_167_pos	2.69	Allopurinol	Nucleotide And Its Derivates	POS	136.111	C5H4N4O	78230	74590	95440	52110	69960	190000	402300	221400	46220	137900	152300	154400	315-30-0	HMDB0014581	-	-	-	-
Com_168_pos	0.84	Ala-gly	Amino Acid And Its Derivatives	POS	146.144	C5H10N2O3	58100000	57830000	55410000	66580000	67480000	63780000	61730000	43070000	46960000	61410000	61890000	58560000	687-69-4	HMDB0006899	-	-	-	-
Com_169_pos	1.05	Adenosine 5'-Diphosphate	Nucleotide And Its Derivates	POS	427.201	C10H15N5O10P2	698900	1157000	794000	446600	471700	786100	342600	225500	418900	470200	460000	469200	58-64-0	HMDB0001341	C00008	ko01100//Metabolic pathways;ko01110//Biosynthesis of secondary metabolites;ko00230//Purine metabolism;ko00908//Zeatin biosynthesis;ko00190//Oxidative phosphorylation;ko00195//Photosynthesis	Energy metabolism;Global and overview maps;Metabolism of terpenoids and polyketides;Nucleotide metabolism	Metabolism
Com_170_pos	1.06	5-Methyl-dl-tryptophan	Amino Acid And Its Derivatives	POS	218.252	C12H14N2O2	40510	56600	67100	41810	63820	38460	51260	32470	44660	50550	33200	54130	--	--	-	-	-	-
Com_171_pos	4.87	5-Methoxyindoleacetic acid	Organoheterocyclic compounds	POS	205.21	C11H11NO3	172000	168600	158500	174000	233800	185600	201900	100100	55010	180600	160400	162200	3471-31-6	HMDB0004096	C05660	ko00380//Tryptophan metabolism	Amino acid metabolism	Metabolism
Com_173_pos	1.68	5-Aminosalicylic Acid	Organic Acid And Its Derivatives	POS	153.135	C7H7NO3	56330	75382	42920	62730	102800	67020	96640	56313	57377	95370	83170	59670	89-57-6	HMDB0014389	-	-	-	-
Com_174_pos	4.57	2-(Dimethylamino)Guanosine	Nucleotide And Its Derivates	POS	311.294	C12H17N5O5	894300	747500	764400	933600	1528000	1155000	1127000	665000	718200	732500	976000	987100	--	--	-	-	-	-
Com_175_pos	2.68	1-Methylnicotinamide	Organoheterocyclic compounds	POS	137.159	C7H9N2O+	55260	46060	61110	32240	52610	100700	217100	129900	31640	68500	97750	91580	3106-60-3	HMDB0000699	C02918	ko01100//Metabolic pathways;ko00760//Nicotinate and nicotinamide metabolism	Global and overview maps;Metabolism of cofactors and vitamins	Metabolism
Com_176_pos	1.62	D-Pyroglutamic acid	Amino Acid And Its Derivatives	POS	129.114	C5H7NO3	111700000	96050000	85320000	102900000	133500000	112500000	109000000	66340000	45880000	95380000	97300000	103100000	--	--	C02237	ko01100//Metabolic pathways;ko00470//D-Amino acid metabolism	Global and overview maps;Metabolism of other amino acids	Metabolism
Com_177_pos	4.87	Indole	Organoheterocyclic compounds	POS	117.148	C8H7N	1467000	1385000	1398000	1751000	2172000	1822000	1745000	968600	475200	1505000	1421000	1491000	109-97-7	HMDB0035924	C00463	ko01100//Metabolic pathways;ko01110//Biosynthesis of secondary metabolites;ko00380//Tryptophan metabolism;ko00400//Phenylalanine, tyrosine and tryptophan biosynthesis;ko00402//Benzoxazinoid biosynthesis	Amino acid metabolism;Biosynthesis of other secondary metabolites;Global and overview maps	Metabolism
Com_178_pos	0.84	Homocysteine	Amino Acid And Its Derivatives	POS	135.185	C4H9NO2S	204500	184700	180400	164600	187600	181700	227000	183800	158700	229400	186000	194200	6027-13-0	HMDB0000742	-	-	-	-
Com_179_pos	1.84	S-Adenosyl-L-homocysteine	Amino Acid And Its Derivatives	POS	384.411	C14H20N6O5S	11030	9339	10920	8386	10950	12800	6217	3633	4645	8884	9694	8862	979-92-0	HMDB0000939	C00021	ko01100//Metabolic pathways;ko01230//Biosynthesis of amino acids;ko00270//Cysteine and methionine metabolism	Amino acid metabolism;Global and overview maps	Metabolism
Com_180_pos	12.64	Alpha-Linolenic acid	Lipids	POS	278.435	C18H30O2	1193000	1162000	1400000	475500	709600	736600	1056000	1599000	891800	1070000	1055000	1036000	463-40-1	HMDB0001388	C06427	ko01100//Metabolic pathways;ko01110//Biosynthesis of secondary metabolites;ko01060//Biosynthesis of plant secondary metabolites;ko01070//Biosynthesis of plant hormones;ko01040//Biosynthesis of unsaturated fatty acids;ko00592//alpha-Linolenic acid metabolism	Chemical structure transformation maps;Global and overview maps;Lipid metabolism	Metabolism
Com_181_pos	1.38	L-Methionine	Amino Acid And Its Derivatives	POS	149.212	C5H11NO2S	3228000	3235000	2543000	3368000	4427000	3322000	3388000	1903000	1118000	2728000	2649000	2384000	59-51-8	HMDB0033951	C00073	ko01100//Metabolic pathways;ko01110//Biosynthesis of secondary metabolites;ko01060//Biosynthesis of plant secondary metabolites;ko01230//Biosynthesis of amino acids;ko00470//D-Amino acid metabolism;ko01070//Biosynthesis of plant hormones;ko00270//Cysteine and methionine metabolism;ko01210//2-Oxocarboxylic acid metabolism;ko00970//Aminoacyl-tRNA biosynthesis;ko00999//Biosynthesis of various plant …	Amino acid metabolism;Biosynthesis of other secondary metabolites;Chemical structure transformation maps;Global and overview maps;Metabolism of other amino acids;Translation	Genetic Information Processing;Metabolism
Com_182_pos	11.37	Lysopc 14:0	Lipids	POS	467.577	C22H46NO7P	12890	18670	21650	8653	11790	10720	12630	15080	6199	10430	13860	15380	--	--	-	-	-	-
Com_183_pos	0.85	Lysine	Amino Acid And Its Derivatives	POS	146.188	C6H14N2O2	225200000	204400000	218700000	226700000	244700000	227100000	211800000	168100000	175000000	227100000	227100000	215900000	10098-89-2	HMDB0301757	-	-	-	-
Com_184_pos	0.92	D-Myo-inositol 4-monophosohate	Organic Acid And Its Derivatives	POS	260.136	C6H13O9P	6845000	4886000	3747000	7643000	6942000	10130000	8324000	8102000	6386000	9168000	9650000	6570000	--	--	-	-	-	-
Com_185_pos	1.05	Adenosine5-phosphosulfate	Nucleotide And Its Derivates	POS	427	C10H14N5O10PS	80620	112500	80940	25260	52040	88070	27130	24260	31380	32110	59470	63050	--	--	-	-	-	-
Com_186_pos	0.96	8-Hydroxy-2-Deoxyguanosine	Nucleotide And Its Derivates	POS	283.241	C10H13N5O5	31920	35780	29960	93960	49400	42810	14620	14360	20160	29390	23830	47580	88847-89-6	HMDB0003333	-	-	-	-
Com_187_pos	5.13	3'-Aenylic Acid	Nucleotide And Its Derivates	POS	347.221	C10H14N5O7P	50760	61240	61420	25520	39460	41410	39790	31480	17070	36390	45190	34250	--	--	-	-	-	-
Com_188_pos	1.66	2'-Deoxyguanosine-5'-monophosphate	Nucleotide And Its Derivates	POS	347.221	C10H14N5O7P	6625	11550	10520	8191	13865	11820	9296	5654	6787	10240	6781	11650	--	--	-	-	-	-
Com_189_pos	0.69	2-Deoxy-D-galactose	Carbohydrates And Its Derivatives	POS	164.156	C6H12O5	7750000	7798000	7630000	7977000	11020000	8160000	8268000	5359000	5460000	8962000	6553000	6814000	25494-04-6	HMDB0012327	-	-	-	-
Com_190_pos	1.47	dAMP	Nucleotide And Its Derivates	POS	331.222	C10H14N5O6P	250300	271200	314800	193700	208500	179200	189800	114900	114300	213800	223900	209400	653-63-4	HMDB0000905	C00360	ko01100//Metabolic pathways;ko00230//Purine metabolism	Global and overview maps;Nucleotide metabolism	Metabolism
Com_191_pos	4.04	1-Methylguanosine	Nucleotide And Its Derivates	POS	297.267	C11H15N5O5	443400	385400	437500	524100	787100	602900	652900	402700	388700	412200	506000	498600	2140-65-0	HMDB0001563	-	-	-	-
Com_192_pos	1.06	dCMP	Nucleotide And Its Derivates	POS	307.197	C9H14N3O7P	20610	15770	12790	17880	14670	8454	24770	9387	8428	31310	13870	19100	1032-65-1	HMDB0001202	C00239	ko01100//Metabolic pathways;ko00240//Pyrimidine metabolism	Global and overview maps;Nucleotide metabolism	Metabolism
Com_193_pos	0.84	thiamine phosphate	Nucleotide And Its Derivates	POS	380.787	C12H18ClN4O4PS	319400	307200	233700	211300	275300	379900	372500	361100	288600	336200	281600	299900	495-23-8	HMDB0002666	C01081	ko01100//Metabolic pathways;ko00730//Thiamine metabolism	Global and overview maps;Metabolism of cofactors and vitamins	Metabolism
Com_194_pos	1.04	dGMP	Nucleotide And Its Derivates	POS	347.221	C10H14N5O7P	11840	22580	21230	8837	16970	6218	12800	11115	8905	18960	8355	7559	902-04-5	HMDB0001044	C00362	ko01100//Metabolic pathways;ko00230//Purine metabolism	Global and overview maps;Nucleotide metabolism	Metabolism
Com_195_pos	12.083	Costunolide	Terpenoids	POS	232.32	C15H20O2	30620	31470	33720	51900	33690	37660	26870	25920	18970	48400	42560	48240	553-21-9	HMDB0036688	C09382	ko01110//Biosynthesis of secondary metabolites;ko00909//Sesquiterpenoid and triterpenoid biosynthesis	Global and overview maps;Metabolism of terpenoids and polyketides	Metabolism
Com_196_pos	0.87	Scopine	Organoheterocyclic compounds	POS	155.19	C8H13NO2	17940	54820	33800	79340	24070	39410	64870	38000	35180	33700	35740	78870	-	HMDB0258181	-	-	-	-
Com_197_pos	1.24	Arecoline	Alkaloids and derivatives	POS	155.197	C8H13NO2	107000	74250	67980	124600	41610	36980	68460	58410	44030	77810	39580	82380	63-75-2	HMDB0030353	-	-	-	-
Com_199_pos	1.008	Stachydrine	Amino Acid And Its Derivatives	POS	143.18	C7H13NO2	121400	165400	123100	66590	132500	106200	106000	65320	71650	158000	118900	104700	471-87-4	HMDB0004827	-	-	-	-
Com_200_pos	1	Trigonelline	Alkaloids and derivatives	POS	137.136	C7H7NO2	83910000	78400000	70590000	100300000	113400000	101800000	85520000	66430000	78130000	87540000	80260000	85060000	535-83-1	HMDB0000875	C01004	ko00760//Nicotinate and nicotinamide metabolism	Metabolism of cofactors and vitamins	Metabolism
Com_201_pos	0.79	D-Glucosamine	Carbohydrates And Its Derivatives	POS	179.17	C6H13NO5	594800	580000	572500	690600	412100	385200	533700	343800	713200	633000	598800	552600	14257-69-3	HMDB0030091	C00329	ko01100//Metabolic pathways;ko00520//Amino sugar and nucleotide sugar metabolism	Carbohydrate metabolism;Global and overview maps	Metabolism
Com_202_pos	18.27	(+)-Camphor	Terpenoids	POS	152.23	C10H16O	181500	186600	185400	181900	185400	192700	182700	191400	194300	167500	191100	188100	--	--	C00808	ko01110//Biosynthesis of secondary metabolites;ko00902//Monoterpenoid biosynthesis	Global and overview maps;Metabolism of terpenoids and polyketides	Metabolism
Com_203_pos	1.14	Xylitol	Carbohydrates And Its Derivatives	POS	152.15	C5H12O5	243000	196900	263880	184600	418200	207400	265400	249000	211930	295000	296400	184700	-	HMDB0242149	C00379	ko01100//Metabolic pathways;ko02010//ABC transporters;ko00040//Pentose and glucuronate interconversions	Carbohydrate metabolism;Global and overview maps;Membrane transport	Environmental Information Processing;Metabolism
Com_204_pos	3.05	L-5-Hydroxytryptophan	Amino Acid And Its Derivatives	POS	220.22	C11H12N2O3	110900	71520	111800	94360	76870	34270	98220	36500	25090	73540	70150	63300	895096	HMDB0000472	C00643	ko01100//Metabolic pathways;ko01063//Biosynthesis of alkaloids derived from shikimate pathway;ko00380//Tryptophan metabolism	Amino acid metabolism;Chemical structure transformation maps;Global and overview maps	Metabolism
Com_205_pos	11.73	TBHQ	Phenols And Its Derivatives	POS	166.22	C10H14O2	1692000	1535000	1398000	1669000	1672000	1541000	1498000	1564000	1472000	1714000	1562000	1615000	1948-33-0	HMDB0032062	-	-	-	-
Com_206_pos	11.68	Benzoyleneurea	Organoheterocyclic compounds	POS	162.15	C8H6N2O2	6946000	6514000	6702000	6903000	6644000	6887000	6404000	6435000	7065000	7053000	7177000	6357000	-	HMDB0249051	-	-	-	-
Com_207_pos	2.369	2-Pyrrolidinone	Organoheterocyclic compounds	POS	85.1	C4H7NO	221300	207000	199500	98380	169200	142400	214100	112400	120000	185000	163500	189600	616-45-5	HMDB0002039	-	-	-	-
Com_208_pos	1.15	2-Ethyl-3-hydroxy-4H-pyran-4-one	Organoheterocyclic compounds	POS	140.14	C7H8O3	77120	82850	45460	36250	114000	90960	75740	41060	93890	58870	81230	126600	--	--	-	-	-	-
Com_209_pos	7.49	Crebanine	Alkaloids and derivatives	POS	339.385	C20H21NO4	9080	5255	13070	3622	9449	2370	1778	4489	2064	8767	4555	2920	--	--	-	-	-	-
Com_210_pos	6.43	Eriocitrin	Flavonoids	POS	596.534	C27H32O15	7972	5767	8060	1694	7839	4739	2139	2209	1690	3046	3478	6540	13463-28-0	HMDB0005811	-	-	-	-
Com_211_pos	5.34	Skimmin	Phenylpropanoids and polyketides	POS	324.283	C15H16O8	388200	442100	580900	403700	719100	569500	767700	444600	386700	563600	533800	526500	-	HMDB0258334	-	-	-	-
Com_212_pos	1.45	Aloperine	Alkaloids and derivatives	POS	232.36	C15H24N2	12480	11710	17420	14390	13250	16110	20980	7423	4795	13570	14930	4055	-	HMDB0248180	-	-	-	-
Com_213_pos	0.81	Thiamine	Vitamins	POS	265.354	C12H17N4OS+	603800	397600	596400	405800	778700	483200	914500	704900	650300	668400	636000	625200	-	HMDB0303167	C00378	ko01100//Metabolic pathways;ko02010//ABC transporters;ko04122//Sulfur relay system;ko00730//Thiamine metabolism	Folding, sorting and degradation;Global and overview maps;Membrane transport;Metabolism of cofactors and vitamins	Environmental Information Processing;Genetic Information Processing;Metabolism
Com_214_pos	0.84	DL-Glutamine	Amino Acid And Its Derivatives	POS	146.14	C5H10N2O3	364100000	358600000	330600000	385300000	418700000	397900000	396200000	281400000	290100000	383500000	350900000	339800000	--	--	-	-	-	-
Com_215_pos	0.75	VitaMin U	Vitamins	POS	199.7	C6H14ClNO2S	13120000	14490000	14700000	18580000	22220000	15260000	12530000	10860000	14320000	15640000	15670000	14590000	13065-25-3	HMDB0038670	-	-	-	-
Com_216_pos	0.74	L-lysine	Amino Acid And Its Derivatives	POS	146.19	C6H14N2O2	537300000	491900000	510700000	520200000	581100000	508600000	534500000	428100000	435900000	521900000	539800000	503100000	10098-89-2	HMDB0301757	C00047	ko01100//Metabolic pathways;ko01110//Biosynthesis of secondary metabolites;ko01120//Microbial metabolism in diverse environments;ko01060//Biosynthesis of plant secondary metabolites;ko01230//Biosynthesis of amino acids;ko02010//ABC transporters;ko00470//D-Amino acid metabolism;ko01064//Biosynthesis of alkaloids derived from ornithine, lysine and nicotinic acid;ko01210//2-Oxocarboxylic acid metabo…	Amino acid metabolism;Biosynthesis of other secondary metabolites;Chemical structure transformation maps;Global and overview maps;Membrane transport;Metabolism of cofactors and vitamins;Metabolism of other amino acids;Translation	Environmental Information Processing;Genetic Information Processing;Metabolism
Com_217_pos	4.608	8-Aminooctanoic acid	Lipids	POS	159.23	C8H17NO2	6398	7751	8060	6075	6405	2788	5174	2732	3250	3394	8347	3820	-	HMDB0247418	-	-	-	-
Com_218_pos	3	L-Leucyl-L-alanine	Amino Acid And Its Derivatives	POS	202.25	C9H18N2O3	341100	415500	314600	481400	624000	594700	112200	116800	323200	358600	347900	340100	-	HMDB0304783	-	-	-	-
Com_219_pos	0.851	D-Serine	Amino Acid And Its Derivatives	POS	105.09	C3H7NO3	42290000	42080000	42850000	51890000	59930000	47710000	32020000	23500000	36250000	38610000	36870000	42100000	312-84-5	HMDB0003406	C00740	ko01100//Metabolic pathways;ko00470//D-Amino acid metabolism;ko00260//Glycine, serine and threonine metabolism	Amino acid metabolism;Global and overview maps;Metabolism of other amino acids	Metabolism
Com_220_pos	7.57	Xanthopterin	Organoheterocyclic compounds	POS	179.14	C6H5N5O2	43240	21780	32996	8330	11030	20050	19849	26000	16460	27940	18410	21940	-	HMDB0259923	-	-	-	-
Com_221_pos	1.032	Adenine	Organoheterocyclic compounds	POS	135.127	C5H5N5	841600	1052000	1101000	1244000	1544000	1382000	525000	534900	1411000	1145000	1059000	1135000	73-24-5	HMDB0000034	C00147	ko01100//Metabolic pathways;ko01110//Biosynthesis of secondary metabolites;ko00230//Purine metabolism;ko00908//Zeatin biosynthesis	Global and overview maps;Metabolism of terpenoids and polyketides;Nucleotide metabolism	Metabolism
Com_222_pos	0.98	beta-Alanine methyl ester	Amino Acid And Its Derivatives	POS	103.12	C4H9NO2	44190000	41660000	42660000	54300000	66760000	58020000	33950000	24550000	32670000	47180000	46910000	42630000	--	--	-	-	-	-
Com_223_pos	13.293	1,2-dihydrotanshinquinone	Terpenoids	POS	278.302	C18H14O3	31450	59500	24630	4890	27561	22101	24390	44800	17610	27420	46270	20590	-	HMDB0254643	-	-	-	-
Com_224_pos	0.894	1-Aminocyclopropanecarboxylic acid	Phytohormones	POS	101.1	C4H7NO2	19030000	19140000	19750000	17340000	19420000	17270000	17270000	13190000	12290000	17720000	17220000	17170000	22059-21-8	HMDB0036458	C01234	ko01100//Metabolic pathways;ko01110//Biosynthesis of secondary metabolites;ko01060//Biosynthesis of plant secondary metabolites;ko01070//Biosynthesis of plant hormones;ko00270//Cysteine and methionine metabolism	Amino acid metabolism;Chemical structure transformation maps;Global and overview maps	Metabolism
Com_225_pos	4.108	L-Phenylalanine	Amino Acid And Its Derivatives	POS	165.19	C9H11NO2	426400000	397500000	387200000	596900000	764700000	615600000	516800000	296900000	219200000	496300000	473400000	477600000	-	HMDB0250791	C00079	ko01100//Metabolic pathways;ko01110//Biosynthesis of secondary metabolites;ko01060//Biosynthesis of plant secondary metabolites;ko01230//Biosynthesis of amino acids;ko02010//ABC transporters;ko00470//D-Amino acid metabolism;ko01061//Biosynthesis of phenylpropanoids;ko01070//Biosynthesis of plant hormones;ko01063//Biosynthesis of alkaloids derived from shikimate pathway;ko01064//Biosynthesis of al…	Amino acid metabolism;Biosynthesis of other secondary metabolites;Chemical structure transformation maps;Global and overview maps;Membrane transport;Metabolism of other amino acids;Translation	Environmental Information Processing;Genetic Information Processing;Metabolism
Com_226_pos	1.019	Levodopa	Amino Acid And Its Derivatives	POS	197.19	C9H11NO4	451900	342800	737100	735000	373100	337350	154400	203830	120400	324800	415000	212400	59-92-7	HMDB0000181	C00355	ko01100//Metabolic pathways;ko01110//Biosynthesis of secondary metabolites;ko01060//Biosynthesis of plant secondary metabolites;ko01063//Biosynthesis of alkaloids derived from shikimate pathway;ko00350//Tyrosine metabolism;ko00950//Isoquinoline alkaloid biosynthesis;ko00965//Betalain biosynthesis	Amino acid metabolism;Biosynthesis of other secondary metabolites;Chemical structure transformation maps;Global and overview maps	Metabolism
Com_227_pos	11.752	Przewaquinone A	Terpenoids	POS	310.344	C19H18O4	3370000	3271000	2984000	1317000	2447000	3016000	2167000	4241000	1894000	2782000	2850000	2833000	--	--	-	-	-	-
Com_228_pos	10.21	6-hydroxy-7,8-dimethoxycoumarin	Phenylpropanoids and polyketides	POS	222.197	C11H10O5	2098000	1719000	1640000	1911000	2033000	2099000	2308000	2248000	2002000	1729000	3518000	4155000	--	--	-	-	-	-
Com_229_pos	6.24	Methyl chlorogenate	Alcohols and polyols	POS	368.34	C17H20O9	20380	14630	8095	12040	12530	17370	14368	4971	7604	18920	7902	10570	--	--	-	-	-	-
Com_230_pos	4.05	p-Aminocinnamic acid	Phenolic acids	POS	163.176	C9H9NO2	19430	20330	18120	34160	43160	28030	32030	17840	14500	26420	20540	23560	--	--	-	-	-	-
Com_231_pos	7.48	Chrysin 7-O-beta-gentiobioside	Flavonoids	POS	578.526	C27H30O14	3973	3575	7436	339930	392519	395824	1621000	597600	8831	311200	293000	360100	--	--	-	-	-	-
Com_232_pos	0.86	Alanine	Amino Acid And Its Derivatives	POS	89.094	C3H7NO2	1230000	1150000	1229000	523200	664600	583200	1112000	700700	459200	893400	779900	785600	302-72-7	HMDB0062251	C01401	ko01100//Metabolic pathways;ko00460//Cyanoamino acid metabolism	Global and overview maps;Metabolism of other amino acids	Metabolism
Com_233_pos	4.08	Paeonol	Organoheterocyclic compounds	POS	166.177	C9H10O3	1500000	1415000	1394000	2248000	3308000	2252000	1896000	1028000	738500	1807000	1678000	1641000	-	HMDB0256081	-	-	-	-
Com_234_pos	11.11	Angelol A	Phenylpropanoids and polyketides	POS	376.406	C20H24O7	136000	87760	169400	143900	124300	138100	196000	114100	122900	93450	99820	96020	--	--	-	-	-	-
Com_235_pos	11.12	Angelol K	Phenylpropanoids and polyketides	POS	376.406	C20H24O7	535400	323400	544800	524200	412000	542100	852000	421400	491400	359300	331900	351200	--	--	-	-	-	-
Com_236_pos	5.73	pteroside A	Carbohydrates And Its Derivatives	POS	410.464	C21H30O8	15330	18260	16728	19360	19160	15600	14120	15060	15310	12310	9297	12880	35910-15-7	HMDB0030758	-	-	-	-
Com_237_pos	2.1	Leucine	Amino Acid And Its Derivatives	POS	131.175	C6H13NO2	7126000	6384000	6113000	8419000	11350000	8696000	6570000	3747000	3005000	7228000	6713000	6514000	61-90-5	HMDB0000687	-	-	-	-
Com_238_pos	6.51	Kaempferol-3-O-rutinoside	Flavonoids	POS	594.526	C27H30O15	62680	105900	54170	378400	272600	264600	65020	185300	502000	236100	83760	128400	17297-56-2	HMDB0037574	C21833	ko01110//Biosynthesis of secondary metabolites;ko00944//Flavone and flavonol biosynthesis	Biosynthesis of other secondary metabolites;Global and overview maps	Metabolism
Com_239_pos	4.88	Pseudoephedrine	Alkaloids and derivatives	POS	165.235	C10H15NO	9263	22830	12080	31480	29150	26270	15150	6857	12205	19420	18000	23150	90-82-4	HMDB0001943	C02765	ko01100//Metabolic pathways;ko01063//Biosynthesis of alkaloids derived from shikimate pathway;ko00996//Biosynthesis of various alkaloids	Biosynthesis of other secondary metabolites;Chemical structure transformation maps;Global and overview maps	Metabolism
Com_240_pos	11.1	Neotuberostemonine	Alkaloids and derivatives	POS	375.508	C22H33NO4	8958000	7415000	12070000	10190000	9244000	10670000	15370000	7679000	8928000	6491000	7470000	6606000	--	--	-	-	-	-
Com_241_pos	4.86	vasicine	Alkaloids and derivatives	POS	188.229	C11H12N2O	290000	265300	262800	299500	414200	291000	326200	207000	107000	268200	228700	248200	-	HMDB0256199	C10733	ko01063//Biosynthesis of alkaloids derived from shikimate pathway;ko00996//Biosynthesis of various alkaloids	Biosynthesis of other secondary metabolites;Chemical structure transformation maps	Metabolism
Com_242_pos	1.54	lupinine	Alkaloids and derivatives	POS	169.267	C10H19NO	27820	17820	17880	25270	36220	17920	27350	12830	18330	32380	35800	35680	-	HMDB0304704	C10773	ko01110//Biosynthesis of secondary metabolites;ko01064//Biosynthesis of alkaloids derived from ornithine, lysine and nicotinic acid;ko00960//Tropane, piperidine and pyridine alkaloid biosynthesis	Biosynthesis of other secondary metabolites;Chemical structure transformation maps;Global and overview maps	Metabolism
Com_243_pos	5.43	1-O-Caffeoyl quinic acid	Phenolic acids	POS	354.095	C16H18O9	1900000	2187000	1824000	1888000	3035000	2063000	1166000	823700	1607000	1492000	1159000	1838000	--	--	-	-	-	-
Com_244_pos	0.91	N-acetylglycine	Amino Acid And Its Derivatives	POS	117.043	C4H7NO3	6903000	6013000	6458000	4022000	4385000	5299000	7186000	4745000	6387000	5814000	6356000	6277000	543-24-8	HMDB0000532	-	-	-	-
Com_245_pos	1.73	N-Acetylthreonine	Amino Acid And Its Derivatives	POS	161.069	C6H11NO4	446100	541500	413800	184500	277700	232800	539400	263200	259200	382000	368900	359600	17093-74-2	HMDB0062557	-	-	-	-
Com_246_pos	4.11	7-methylguanine	Organoheterocyclic compounds	POS	165.065	C6H7N5O	89440000	77810000	79650000	126900000	185300000	132400000	107100000	60320000	43890000	102400000	98130000	95160000	10030-78-1	HMDB0006040	-	-	-	-
Com_247_pos	11.06	LysoPC 16:2	Lipids	POS	491.308	C24H46NO7P	6923	5750	2154	3658	4388	8596	10710	2103	4596	9145	3097	7024	--	--	-	-	-	-
Com_248_pos	0.72	Histidinol	Amines	POS	141.1	C6H11N3O	391600	297900	206500	287600	343000	198300	294500	150800	213100	305400	360100	475700	-	HMDB0253185	-	-	-	-
Com_249_pos	6.23	1-O-Feruloyl quinic acid	Alcohols and polyols	POS	368.1	C17H20O9	55680	60240	87680	69510	62040	51730	85460	60110	37970	45530	64520	41220	--	--	-	-	-	-
Com_250_pos	0.72	O-methylnaringenin C-pentoside	Flavonoids	POS	418.1	C21H22O9	12090	18757	22710	9661	33220	15960	22880	38420	10690	13380	15180	20880	--	--	-	-	-	-
Com_251_pos	5.96	6-Hydroxymethylherniarin	Phenylpropanoids and polyketides	POS	206.1	C11H10O4	26550	12490	25690	15100	25700	14110	19670	8720	11894	6730	15340	10070	--	--	-	-	-	-
Com_252_pos	4.56	Benzamide	Organic Acid And Its Derivatives	POS	121	C7H7NO	440500	436300	396300	407600	638100	435600	509400	312700	179800	483300	415300	354800	55-21-0	HMDB0004461	C09815	ko01120//Microbial metabolism in diverse environments	Global and overview maps	Metabolism
Com_253_pos	9.2	delta-Tridecalactone	Lipids	POS	212.3	C13H24O2	18950	25020	16580	10920	10900	12700	13910	14040	10730	11150	10290	13990	--	--	-	-	-	-
Com_254_pos	1.84	Caffeic aldehyde	Phenylpropanoids and polyketides	POS	164.1	C9H8O3	3663000	3122000	3436000	6902000	9042000	5835000	4055000	2193000	1315000	3918000	4267000	4387000	--	--	C10945	ko01110//Biosynthesis of secondary metabolites;ko00940//Phenylpropanoid biosynthesis	Biosynthesis of other secondary metabolites;Global and overview maps	Metabolism
Com_255_pos	14.64	MAG (18:2)	Lipids	POS	354.1	C21H38O4	14940	11090	11750	8126	14000	10120	6503	12700	10170	7757	13860	8634	--	--	-	-	-	-
Com_256_pos	11.57	LysoPC 16:1	Lipids	POS	493.3	C24H48NO7P	55930	69450	72220	35810	52190	61850	60480	75970	35590	65590	64310	52600	--	--	-	-	-	-
Com_257_pos	4.56	N-Caffeoyl putrescine	Phenolic acids	POS	250.1	C13H18N2O3	867500	2269000	1276000	539300	631300	487200	488400	378000	242500	843400	743100	687800	--	--	-	-	-	-
Com_258_pos	1.24	Aminopurine	Organoheterocyclic compounds	POS	135.1	C5H5N5	713700	666700	733300	3387000	3843000	4997000	619200	653700	2793000	2000000	1590000	1716000	--	--	-	-	-	-
Com_259_pos	17.01	O-Feruloyl 4-hydroxylcoumarin	Phenolic acids	POS	338.1	C19H14O6	1060000	1282000	1264000	1114000	1268000	1227000	1191000	1033000	1264000	1334000	1283000	1222000	--	--	-	-	-	-
Com_260_pos	0.95	2-Aminoadipic acid	Amino Acid And Its Derivatives	POS	161.1	C6H11NO4	1881000	1840000	1665000	1146000	1723000	1680000	1572000	912200	748600	1572000	1518000	1308000	-	HMDB0302754	C00956	ko01100//Metabolic pathways;ko01110//Biosynthesis of secondary metabolites;ko01230//Biosynthesis of amino acids;ko01210//2-Oxocarboxylic acid metabolism;ko00310//Lysine degradation;ko00300//Lysine biosynthesis;ko00311//Penicillin and cephalosporin biosynthesis	Amino acid metabolism;Biosynthesis of other secondary metabolites;Global and overview maps	Metabolism
Com_262_pos	17.63	N-hexosyl-p-coumaroyl putrescine	Phenolic acids	POS	396.1	C19H28N2O7	7537	6725	8708	6478	5464	6137	7214	5530	6433	5390	6408	6308	--	--	-	-	-	-
Com_263_pos	4.62	p-Coumaroylputrescine	Phenolic acids	POS	234.1	C13H18N2O2	16840	33810	50970	6784	15830	20750	19180	11730	21630	22390	12610	18360	--	--	C18326	ko01100//Metabolic pathways;ko00330//Arginine and proline metabolism	Amino acid metabolism;Global and overview maps	Metabolism
Com_264_pos	13.08	N-p-Coumaroyl agmatine	Phenolic acids	POS	276.2	C14H20N4O2	65010	79900	68820	49990	75910	69690	39560	60420	47180	61100	58550	45880	--	--	-	-	-	-
Com_265_pos	0.92	Agmatine	Amines	POS	130.1	C5H14N4	837000	1010000	1473000	915300	1017000	657000	687800	474200	1112000	822200	964300	831900	-	HMDB0246298	C00179	ko01100//Metabolic pathways;ko00330//Arginine and proline metabolism	Amino acid metabolism;Global and overview maps	Metabolism
Com_266_pos	4.62	N-p-Coumaroyl putrescine	Phenolic acids	POS	234.1	C13H18N2O2	22200	17750	37450	10930	30020	7353	22070	21350	11970	9891	21220	20610	--	--	-	-	-	-
Com_268_pos	0.98	Syringetin 3-O-hexoside	Flavonoids	POS	508.1	C23H24O13	232900	253700	228700	514700	866000	627700	627000	334200	810000	403500	563700	657600	--	--	-	-	-	-
Com_269_pos	0.95	Chrysoeriol 6-C-hexoside 8-C-hexoside-O-hexoside	Flavonoids	POS	786.1	C34H42O21	13770	14440	34280	17700	34710	11530	17050	7088	42750	27710	14520	11640	--	--	-	-	-	-
Com_270_pos	6.4	Luteolin 8-C-hexosyl-O-hexoside	Flavonoids	POS	610.2	C27H30O16	32680	18750	146800	52640	40380	17900	58120	84980	77080	36820	28710	61060	--	--	-	-	-	-
Com_271_pos	6.4	Quercetin 7-O-rutinoside	Flavonoids	POS	610.2	C27H30O16	2312000	7863000	5211000	1212000	9737000	3780000	4264000	6646000	9565000	6979000	4585000	7379000	--	--	-	-	-	-
Com_272_pos	1	5-O-p-Coumaroyl shikimic acid	Phenolic acids	POS	320.1	C16H16O7	78250	77720	59680	46120	68570	53980	34290	22380	23700	58220	72250	46310	--	--	-	-	-	-
Com_273_pos	7.87	Feruloyltyramine	Phenolic acids	POS	313	C18H19NO4	198000	259500	853700	557100	178700	171600	59070	105600	494300	273400	264900	295700	66648-43-9	HMDB0029365	-	-	-	-
Com_274_pos	12.14	LysoPC 18:2	Lipids	POS	519.3	C26H50NO7P	207200	196800	243200	360300	401700	446200	110600	92410	246000	215300	211800	219900	--	--	-	-	-	-
Com_275_pos	12.56	LysoPC 18:3	Lipids	POS	517.3	C26H48NO7P	1026000	936200	1048000	1437000	2275000	1299000	432500	636500	1084000	1321000	925500	1028000	--	--	-	-	-	-
Com_276_pos	12.7	LysoPC 18:1 (2n isomer)	Lipids	POS	521.4	C26H52NO7P	631100	677800	668500	424600	638100	519100	632300	971300	931000	714500	703200	615800	--	--	-	-	-	-
Com_277_pos	1.5	LysoPC 12:1	Lipids	POS	439.1	C20H36NO7P	127400	107700	113100	88610	106400	96730	86240	41290	102700	94260	112400	109000	--	--	-	-	-	-
Com_278_pos	10.88	LysoPC 16:2 (2n isomer)	Lipids	POS	491.3	C24H46NO7P	7171	11760	9598	19550	18060	23150	19770	15480	14120	13920	17650	11590	--	--	-	-	-	-
Com_279_pos	11.33	LysoPC 18:3 (2n isomer)	Lipids	POS	517.2	C26H48NO7P	809500	750100	597700	1611000	2074000	2743000	447000	502400	464900	983100	938300	968800	--	--	-	-	-	-
Com_280_pos	11.95	LysoPC 18:2 (2n isomer)	Lipids	POS	519	C26H50NO7P	323300	347000	335700	558800	716100	805200	277400	367200	311200	434900	412400	416600	--	--	-	-	-	-
Com_281_pos	12.08	LysoPE 18:2 (2n isomer)	Lipids	POS	477.6	C23H44NO7P	66610	74550	99760	107800	137400	129600	25830	24030	114900	95200	86060	86300	--	--	-	-	-	-
Com_282_pos	12.86	LysoPC 18:1	Lipids	POS	521.1	C26H52NO7P	14490	19840	13830	10740	10750	5295	8242	11110	19510	14080	25770	18680	--	--	-	-	-	-
Com_283_pos	12.65	Punicic acid	Lipids	POS	278.3	C18H30O2	644700	647100	832700	246100	335700	369900	583600	874500	420600	527600	498100	527400	544-72-9	HMDB0030963	-	-	-	-
Com_284_pos	4.62	trans-zeatin N-glucoside	Phytohormones	POS	381.2	C16H23N5O6	110600	99340	117400	132100	92880	106100	119000	94930	69850	87560	143900	82610	--	--	-	-	-	-
Com_285_pos	4.49	trans-zeatin 9-O-glucoside	Phytohormones	POS	381.1	C16H23N5O6	33690	27730	20850	18070	37740	25590	27000	12990	20150	22800	21780	28500	--	--	-	-	-	-
Com_286_pos	5.1	N-Feruloyl putrescine	Phenols And Its Derivatives	POS	264.1	C14H20N2O3	418100	420500	352000	259000	392300	319400	122600	109900	279600	308900	279600	269500	--	--	-	-	-	-
Com_287_pos	5.04	Feruloylputrescine	Phenolic acids	POS	264.1	C14H20N2O3	4752000	4113000	4833000	4107000	5877000	4481000	3738000	1647000	3433000	4579000	4157000	3574000	501-13-3	HMDB0033463	C10497	ko01100//Metabolic pathways;ko00330//Arginine and proline metabolism	Amino acid metabolism;Global and overview maps	Metabolism
Com_288_pos	1	iP7G	Phytohormones	POS	365.2	C16H23N5O5	1663000	2035000	1806000	2152000	1819000	1674000	3393000	3112000	2618000	2220000	2266000	2389000	--	--	-	-	-	-
Com_289_pos	12.1	Octadecadien-6-ynoic acid	Lipids	POS	276.2	C18H28O2	154100	157400	237000	100200	118100	84820	272000	312400	175100	206300	194800	190200	--	--	-	-	-	-
Com_290_pos	12.8	MGMG (18:2)	Lipids	POS	516.7	C27H48O9	8662	6130	12080	8261	8629	1666	7427	2415	1114	6285	4077	5552	--	--	-	-	-	-
Com_291_pos	6.25	LysoPC 10:0	Lipids	POS	411.3	C18H38NO7P	31950	36300	34090	19790	25380	20250	69330	57030	34460	42810	40930	30700	--	--	-	-	-	-
Com_292_pos	9.91	Cocamidopropyl betaine	Alkaloids and derivatives	POS	342.1	C19H38N2O3	42850	112200	39980	28060	29440	31710	40390	40890	36680	64090	63370	61710	--	--	-	-	-	-
Com_293_pos	11.94	LysoPC 15:0	Lipids	POS	481.3	C23H48NO7P	11330	12260	15210	15200	22480	13400	12090	10170	16760	10080	14400	15600	--	--	-	-	-	-
Com_294_pos	15.2	MAG (18:1)	Lipids	POS	356.2	C21H40O4	20060	19710	20630	7944	7466	4344	9225	13330	13420	10690	7738	11360	--	--	-	-	-	-
Com_295_pos	12.12	MAG (18:3)	Lipids	POS	352.2	C21H36O4	126800	116600	142100	151500	251000	177300	91540	135600	153300	150600	139900	130900	--	--	-	-	-	-
Com_296_pos	12.69	LysoPC 20:4	Lipids	POS	543.4	C28H50NO7P	142600	156200	162700	126400	165600	87800	201200	277600	202200	200100	157500	168400	--	--	-	-	-	-
Com_297_pos	11.36	LysoPC 14:0 (2n isomer)	Lipids	POS	467.3	C22H46NO7P	30220	28300	32040	9668	15980	19330	20130	39220	15090	31480	27470	23240	--	--	-	-	-	-
Com_298_pos	12.55	LysoPC 16:0 (2n isomer)	Lipids	POS	495.33	C24H50NO7P	1087000	1186000	1218000	1644000	3156000	1625000	669000	923300	2166000	1508000	1262000	1230000	--	--	-	-	-	-
Com_299_pos	13.8	LysoPC 18:0	Lipids	POS	523.36	C26H54NO7P	36470	58540	50060	40130	60260	49960	37610	44560	145600	63900	55760	55820	--	--	-	-	-	-
Com_300_pos	0.67	Cucurbitacin I	Terpenoids	POS	514.293	C30H42O7	8928	7396	7630	11790	4062	5063	3552	8055	4932	7482	7359	15380	-	HMDB0250582	C08800	ko01110//Biosynthesis of secondary metabolites;ko00996//Biosynthesis of various alkaloids	Biosynthesis of other secondary metabolites;Global and overview maps	Metabolism
Com_301_pos	18.27	5-Aminovaleric acid	Amino Acid And Its Derivatives	POS	117.079	C5H11NO2	189900	176100	179600	184200	172100	188700	190800	182700	182900	186800	177400	195800	660-88-8	HMDB0003355	C00431	ko01100//Metabolic pathways;ko01120//Microbial metabolism in diverse environments;ko00470//D-Amino acid metabolism;ko00330//Arginine and proline metabolism;ko00310//Lysine degradation	Amino acid metabolism;Global and overview maps;Metabolism of other amino acids	Metabolism
Com_302_pos	5.12	Asp-phe	Amino Acid And Its Derivatives	POS	280.106	C13H16N2O5	20830	15680	15450	27120	24820	23330	44700	9985	16000	19960	19450	16520	13433-09-5	HMDB0000706	-	-	-	-
Com_303_pos	2.07	6-Aminocaproic acid	Lipids	POS	131.095	C6H13NO2	314200	317600	309000	359000	504500	353200	279500	144000	130700	287100	268300	254600	60-32-2	HMDB0001901	C02378	ko01100//Metabolic pathways;ko01120//Microbial metabolism in diverse environments	Global and overview maps	Metabolism
Com_304_pos	4.17	N-Formylkynurenine	Organic Acid And Its Derivatives	POS	236.08	C11H12N2O4	20610	16760	30790	27340	24430	14830	21630	17570	11070	20850	19370	18990	-	HMDB0060485	C02700	ko01100//Metabolic pathways;ko00380//Tryptophan metabolism	Amino acid metabolism;Global and overview maps	Metabolism
Com_305_pos	0.67	Diethyl glutarate	Lipids	POS	188.105	C9H16O4	86020000	100400000	90470000	118500000	141900000	125600000	112600000	76600000	74190000	101300000	94210000	96120000	-	HMDB0059879	-	-	-	-
Com_307_pos	0.67	Lactucin	Organoheterocyclic compounds	POS	276.1	C15H16O5	79110	97950	75430	116600	107400	90850	113600	77690	77080	95150	90000	137200	1891-29-8	HMDB0035814	-	-	-	-
Com_308_pos	1.01	Guanosine monophosphate	Nucleotide And Its Derivates	POS	363.058	C10H14N5O8P	4784000	6241000	5807000	3174000	3984000	3425000	4122000	2807000	3388000	3973000	4469000	4096000	85-32-5	HMDB0001397	C00144	ko01100//Metabolic pathways;ko01060//Biosynthesis of plant secondary metabolites;ko00230//Purine metabolism;ko01065//Biosynthesis of alkaloids derived from histidine and purine	Chemical structure transformation maps;Global and overview maps;Nucleotide metabolism	Metabolism
Com_309_pos	0.93	Quinone	Organooxygen compounds	POS	108.021	C6H4O2	5835000	6714000	6696000	5710000	6605000	7110000	6225000	4780000	7151000	6530000	5718000	6472000	106-51-4	HMDB0003364	-	-	-	-
Com_310_pos	1.01	(5-L-Glutamyl)-L-amino acid	Amino Acid And Its Derivatives	POS	218.09	C8H14N2O5	91310	41300	63540	49400	61750	60890	74090	34130	36490	32350	55220	32770	--	--	C03740	ko01100//Metabolic pathways;ko00480//Glutathione metabolism	Global and overview maps;Metabolism of other amino acids	Metabolism
Com_311_pos	0.75	Methionine sulfoxide	Amino Acid And Its Derivatives	POS	165.046	C5H11NO3S	330600	351400	372800	478500	511000	347000	266300	233100	368400	320600	339200	322200	3226-65-1	HMDB0002005	C02989	ko01100//Metabolic pathways;ko00270//Cysteine and methionine metabolism	Amino acid metabolism;Global and overview maps	Metabolism
Com_312_pos	10.93	4-Nitrophenol	Phenols And Its Derivatives	POS	139.027	C6H5NO3	1295000	1026000	1029000	1237000	1035000	1096000	1094000	1035000	894600	1346000	1078000	905600	98-95-3	HMDB0041950	C00870	ko01120//Microbial metabolism in diverse environments	Global and overview maps	Metabolism
Com_313_pos	10.95	trans-Aconitic acid	Organic Acid And Its Derivatives	POS	174.016	C6H6O6	13590000	11870000	12830000	14260000	11370000	13850000	14600000	12500000	9697000	12200000	13900000	12150000	4023-65-8	HMDB0000958	C02341	ko01100//Metabolic pathways;ko00660//C5-Branched dibasic acid metabolism	Carbohydrate metabolism;Global and overview maps	Metabolism
Com_314_pos	0.84	Methylguanidine	Amines	POS	73.0971	C2H7N3	1131000	952900	915700	891300	938200	964400	672500	473300	464500	899200	921300	927400	471-29-4	HMDB0001522	-	-	-	-
Com_315_pos	1.66	1,4-dihydro-1-Methyl-4-oxo-3-pyridinecarboxamide	Organoheterocyclic compounds	POS	152.059	C7H8N2O2	114000	127300	136200	74400	69980	96430	121000	109700	93840	125300	82210	122600	769-49-3	HMDB0004194	C05843	ko01100//Metabolic pathways;ko00760//Nicotinate and nicotinamide metabolism	Global and overview maps;Metabolism of cofactors and vitamins	Metabolism
Com_317_pos	9.09	LysoPC 20:0 (2n isomer)	Lipids	POS	551.39	C28H58NO7P	37340	50410	31930	7917	9913	17880	72710	61090	29770	47070	29590	43990	--	--	-	-	-	-
Com_318_pos	16.07	(-)-N-[3',4'-Dihydroxy-(E)-cinnamoyl]-L-glutamic acid	Amino Acid And Its Derivatives	POS	309.271	C14H15N1O7	833200	885300	851600	781200	904100	850400	829500	857700	1002000	949200	932300	941400	--	--	-	-	-	-
Com_319_pos	1.05	(-)-Norepinephrine N-hexoside	Carbohydrates And Its Derivatives	POS	331.32	C14H21NO8	528100	472400	705900	497400	725100	426900	503700	266100	341200	613400	385800	471900	--	--	-	-	-	-
Com_320_pos	6.35	1-Decanoyl-2-hydroxy-sn-glycero-3-phosphocholine	Amines	POS	411.5	C18H38NO7P	14060	19170	21420	5876	8422	9330	23900	14280	28800	15920	20140	20740	--	--	-	-	-	-
Com_321_pos	1.05	1-Methyladenine	Organoheterocyclic compounds	POS	149.153	C6H7N5	160900	225300	213400	203400	252000	232000	255600	183200	158100	208700	260600	240300	5142-22-3	HMDB0011599	-	-	-	-
Com_322_pos	1.18	2'-Deoxycytidine	Nucleotide And Its Derivates	POS	227.217	C9H13N3O4	85220	86520	66540	115700	158100	128500	63370	47900	148600	97440	81700	79160	951-77-9	HMDB0000014	C00881	ko01100//Metabolic pathways;ko02010//ABC transporters;ko00240//Pyrimidine metabolism	Global and overview maps;Membrane transport;Nucleotide metabolism	Environmental Information Processing;Metabolism
Com_323_pos	5.54	Hydroxycinnamate	Phenolic acids	POS	164.158	C9H8O3	2521000	2789000	3845000	3183000	5544000	4065000	4643000	2882000	3074000	3902000	3766000	3667000	501-98-4	HMDB0002035	C00811	ko01100//Metabolic pathways;ko01110//Biosynthesis of secondary metabolites;ko01061//Biosynthesis of phenylpropanoids;ko00940//Phenylpropanoid biosynthesis;ko00350//Tyrosine metabolism;ko00950//Isoquinoline alkaloid biosynthesis;ko00130//Ubiquinone and other terpenoid-quinone biosynthesis	Amino acid metabolism;Biosynthesis of other secondary metabolites;Chemical structure transformation maps;Global and overview maps;Metabolism of cofactors and vitamins	Metabolism
Com_324_pos	1.05	2-Methyladenosine	Nucleotide And Its Derivates	POS	281.268	C11H15N5O4	8540000	8175000	9179000	6263000	7043000	9845000	8527000	4571000	5922000	7232000	8501000	7367000	--	--	-	-	-	-
Com_325_pos	6.45	3,7-Dimethoxykaempferol-C-glucoside	Flavonoids	POS	476.2	C23H24O11	42010	66270	147700	10690	46560	9094	6851	13330	7440	23050	27460	44670	--	--	-	-	-	-
Com_327_pos	0.98	3-Carbamyl-1-Methylpyridinium Chloride	Organoheterocyclic compounds	POS	172.612	C7H9ClN2O	86800	65330	67340	80590	112700	88410	78120	63220	68050	62180	57180	60270	--	--	-	-	-	-
Com_328_pos	1.15	Butylphthalide	Organoheterocyclic compounds	POS	190.238	C12H14O2	128000	32060	59700	41140	40390	56920	76440	60570	51720	65370	30620	55660	--	--	-	-	-	-
Com_329_pos	1.09	4,6-Dihydroxyquinoline O-hexoside	Alkaloids and derivatives	POS	323.303	C15H17NO7	68960	104600	90000	60320	65670	65880	13150	29220	22870	49650	50730	41200	--	--	-	-	-	-
Com_330_pos	13.14	4-Hydroxy-6-methylquinoline-3-carboxylic acid	Organoheterocyclic compounds	POS	203.194	C11H9NO3	28420	27520	37340	24780	27870	33550	31040	21530	26440	32920	30400	29920	--	--	-	-	-	-
Com_331_pos	5.72	4-Methylumbelliferyl phenylphosphonate	Phenylpropanoids and polyketides	POS	316.24	C16H13O5P	32060	38810	31380	8924	19100	10130	41460	19110	18000	19440	37370	33710	--	--	-	-	-	-
Com_332_pos	2.91	4-Pyridoxate	Organoheterocyclic compounds	POS	183.161	C8H9NO4	1691000	1755000	1623000	1701000	2683000	2144000	1969000	1081000	1072000	1897000	1701000	1675000	82-82-6	HMDB0000017	C00847	ko01100//Metabolic pathways;ko01120//Microbial metabolism in diverse environments;ko00750//Vitamin B6 metabolism	Global and overview maps;Metabolism of cofactors and vitamins	Metabolism
Com_333_pos	1.66	4-Pyridoxic acid O-hexoside	Vitamins	POS	345.306	C14H19NO9	3048000	3196000	3654000	857100	1239000	1126000	3998000	2135000	1423000	2079000	2104000	2556000	--	--	-	-	-	-
Com_334_pos	15.17	5-Sulfanyl-1-pentanesulfonamide	Amines	POS	183.29	C5H13NO2S2	26490	31290	25130	12790	37040	19620	27100	31180	46370	27440	28200	19540	--	--	-	-	-	-
Com_335_pos	2.67	8-Chlro-1-tetrahydronorharmanone	Organoheterocyclic compounds	POS	220.655	C11H9ClN2O	65910	72060	69170	60170	101200	82060	78910	49630	51760	56630	70830	69210	--	--	-	-	-	-
Com_336_pos	13.78	9,17-Octadecadiene-12,14-diyne-1,11,16-triol	Lipids	POS	290.397	C18H26O3	7189	7299	14820	8335	7022	5278	10520	9746	7144	10190	9178	9546	--	--	-	-	-	-
Com_337_pos	0.73	Apigenin C-pentoside	Flavonoids	POS	402.35	C20H18O9	3016	12530	4573	23430	18380	5977	10300	6076	8462	9315	14500	8090	--	--	-	-	-	-
Com_338_pos	7.31	Apigeninidin 5-glucoside	Flavonoids	POS	417.39	C21H21O9	48492	40368	54561	30586	36518	31222	128800	51970	5466	37870	34930	30870	--	--	-	-	-	-
Com_339_pos	15.19	Arabidopyl ketoadipic acid	Organic Acid And Its Derivatives	POS	338.27	C15H14O9	7679	6698	10780	5899	7636	6164	3094	7598	7113	6584	5620	5857	--	--	-	-	-	-
Com_340_pos	13.8	Arabidopyl shikimic acid	Alcohols and polyols	POS	352.29	C16H16O9	5902	2661	3439	3605	4354	4366	2102	3492	5309	5017	5498	1587	--	--	-	-	-	-
Com_341_pos	1.11	B Eupalinolide	Terpenoids	POS	462.49	C24H30O9	187600	232500	217800	199000	206600	217800	297400	289200	174500	208700	271500	198600	--	--	-	-	-	-
Com_342_pos	1.06	(-)-Borneol	Terpenoids	POS	154.249	C10H18O	32490	26100	22920	24050	27010	12290	20440	35700	31170	24750	48840	16880	--	--	-	-	-	-
Com_343_pos	6.66	Cyanidin O-rutinoside	Flavonoids	POS	595.52	C27H31O15	54070	60890	242400	489600	465700	158700	139000	105900	1110000	549500	533800	183000	--	--	C08620	ko00942//Anthocyanin biosynthesis	Biosynthesis of other secondary metabolites	Metabolism
Com_344_pos	0.73	D-(+)-Octopine	Amino Acid And Its Derivatives	POS	246.264	C9H18N4O4	685200	261600	492100	237800	192100	49090	419000	171700	153800	289900	264300	172900	--	--	C04137	ko01100//Metabolic pathways;ko02010//ABC transporters;ko00330//Arginine and proline metabolism	Amino acid metabolism;Global and overview maps;Membrane transport	Environmental Information Processing;Metabolism
Com_345_pos	0.94	D-Ala-D-Ala	Amino Acid And Its Derivatives	POS	160.171	C6H12N2O3	63850	82870	65650	61730	93020	75490	87990	55700	75500	80820	78460	56790	-	HMDB0244385	C00993	ko01100//Metabolic pathways;ko00470//D-Amino acid metabolism	Global and overview maps;Metabolism of other amino acids	Metabolism
Com_346_pos	5.41	D-beta-Homophenylalanine	Amino Acid And Its Derivatives	POS	179.216	C10H13NO2	5976	13540	5999	63240	89130	63050	20750	20265	12100	34930	14900	25840	--	--	-	-	-	-
Com_347_pos	5.42	Delphinidin 3-sophoroside-5-rhamnoside	Flavonoids	POS	809.12	C33H41O21Cl1	27900	27580	98030	15000	76230	26510	38690	28830	22860	30060	38230	23400	--	--	-	-	-	-
Com_349_pos	1.23	Dl-2-Aminooctanoic Acid	Amino Acid And Its Derivatives	POS	159.226	C8H17NO2	915600	952300	1050000	828800	1066000	952800	923900	498300	614100	926700	1013000	975000	644-90-6	HMDB0000991	-	-	-	-
Com_350_pos	0.89	DL-threo-beta-Methylaspartic acid	Amino Acid And Its Derivatives	POS	147.129	C5H9NO4	198200	201900	187800	147700	158900	142100	200700	118100	122300	165600	165900	160800	--	--	-	-	-	-
Com_351_pos	1.08	Docosanoic acid	Lipids	POS	340.584	C22H44O2	42510	25780	38900	54320	20650	21430	36890	34780	35370	25570	38020	12580	-	HMDB0304269	C08281	ko01040//Biosynthesis of unsaturated fatty acids;ko00073//Cutin, suberine and wax biosynthesis	Lipid metabolism	Metabolism
Com_352_pos	0.89	D-Sorbitol	Carbohydrates And Its Derivatives	POS	182.172	C6H14O6	189100	239900	242800	270500	334200	430200	338600	133800	172000	272100	285100	277800	50-70-4	HMDB0000247	C00794	ko01100//Metabolic pathways;ko02010//ABC transporters;ko00052//Galactose metabolism;ko00051//Fructose and mannose metabolism	Carbohydrate metabolism;Global and overview maps;Membrane transport	Environmental Information Processing;Metabolism
Com_353_pos	0.99	Glu-Glu	Amino Acid And Its Derivatives	POS	276.243	C10H14N2O7	149400	148300	196100	144400	166700	92070	175400	101600	129100	134500	165100	137000	3929-61-1	HMDB0028818	-	-	-	-
Com_355_pos	0.99	Hydroxytomatidine	Alkaloids and derivatives	POS	431.65	C27H45NO3	40520	37530	33240	59030	33750	48690	26750	23670	19420	45620	40640	22280	--	--	-	-	-	-
Com_356_pos	6.78	IAA-Asp	Phytohormones	POS	290.271	C14H14N2O5	29960	34430	43150	16930	44340	21810	97190	48310	50830	43810	39830	44620	--	--	-	-	-	-
Com_357_pos	0.72	IAA-Glu	Phytohormones	POS	304.298	C15H16N2O5	109000	76060	78360	112700	147200	140000	101500	83990	73770	109900	100300	83910	-	HMDB0304379	-	-	-	-
Com_358_pos	1.05	Inosine-5'-monophosphate	Nucleotide And Its Derivates	POS	348.206	C10H13N4O8P	6214000	7484000	5706000	2638000	3958000	3553000	5437000	3085000	2740000	4285000	5564000	4535000	131-99-7	HMDB0000175	C00130	ko01100//Metabolic pathways;ko01110//Biosynthesis of secondary metabolites;ko01060//Biosynthesis of plant secondary metabolites;ko00230//Purine metabolism;ko01070//Biosynthesis of plant hormones;ko01065//Biosynthesis of alkaloids derived from histidine and purine	Chemical structure transformation maps;Global and overview maps;Nucleotide metabolism	Metabolism
Com_359_pos	0.97	Irisolidone 7-O-beta-d-glucoside	Flavonoids	POS	476.43	C23H24O11	106800	87030	68500	93020	112000	69990	73630	57230	80210	70110	74060	93250	--	--	-	-	-	-
Com_360_pos	6.7	Isorhamnetin rutinose	Flavonoids	POS	624.54	C28H32O16	2906	11590	2409	16340	14430	8690	14160	10170	22060	52140	24130	18810	--	--	-	-	-	-
Com_361_pos	6.08	Kaempferol 3-O-glucoside-2‘-O-rhamnoside	Flavonoids	POS	594.526	C27H30O15	23960	31880	25710	17020	69750	37260	30600	22730	62420	44140	34490	45940	--	--	-	-	-	-
Com_362_pos	2.03	L-Cystine	Amino Acid And Its Derivatives	POS	240.301	C6H12N2O4S2	28020	28630	30770	28620	32550	33570	26110	21160	22610	30990	35730	31990	-	HMDB0250712	C00491	ko01100//Metabolic pathways;ko02010//ABC transporters;ko00270//Cysteine and methionine metabolism	Amino acid metabolism;Global and overview maps;Membrane transport	Environmental Information Processing;Metabolism
Com_363_pos	2.5	L-Homocystine	Amino Acid And Its Derivatives	POS	268.354	C8H16N2O4S2	13660000	11490000	10890000	7049000	8897000	6666000	13390000	8854000	5796000	9723000	9612000	9813000	626-72-2	HMDB0000676	C01817	ko00270//Cysteine and methionine metabolism	Amino acid metabolism	Metabolism
Com_364_pos	0.97	Limocitrin O-hexoside	Flavonoids	POS	508.43	C23H24O13	296000	502400	498400	727600	1458000	997500	692400	264700	878900	796300	427400	677400	--	--	-	-	-	-
Com_365_pos	12.59	LPC(1-acyl 16:0)	Lipids	POS	495.63	C24H50NO7P	631800	646500	674000	851700	1904000	968400	381700	492800	1225000	751600	718500	713300	--	--	-	-	-	-
Com_366_pos	11.54	LPC(1-acyl 16:1)	Lipids	POS	493.61	C24H48NO7P	45370	46610	66900	42980	44950	53300	60580	88300	50490	60670	51470	52800	--	--	-	-	-	-
Com_367_pos	10.99	LPC(1-acyl 16:2)	Lipids	POS	491.6	C24H46NO7P	12550	14690	10980	10530	18980	30160	13180	14570	12240	14860	12730	12450	--	--	-	-	-	-
Com_368_pos	12.76	LPC(1-acyl 18:1)	Lipids	POS	521.67	C26H52NO7P	540100	588800	604200	395200	553500	484700	581000	875300	843800	593200	585500	571800	--	--	-	-	-	-
Com_369_pos	12.18	LPC(1-acyl 18:2)	Lipids	POS	519.65	C26H50NO7P	1023000	1099000	1041000	1599000	1823000	2129000	538200	467000	1268000	1178000	1083000	1031000	--	--	-	-	-	-
Com_370_pos	12.59	LPC(1-acyl 18:3)	Lipids	POS	517.63	C26H48NO7P	978700	814300	1009000	1361000	2386000	1250000	503200	878500	1308000	1128000	833300	976800	--	--	-	-	-	-
Com_371_pos	7.02	Luteolin O-malonylhexoside	Flavonoids	POS	534.43	C24H22O14	6486	11050	11070	4978	5572	11760	24370	13520	6172	11040	18080	8991	--	--	-	-	-	-
Com_372_pos	0.73	methylApigenin C-hexoside	Flavonoids	POS	446.404	C22H22O10	7825	22780	24190	34430	36530	21110	30270	17470	17080	28550	29960	23190	--	--	-	-	-	-
Com_373_pos	1.01	methylApigenin C-pentoside	Flavonoids	POS	416.378	C21H20O9	61470	48030	83100	56640	65740	59850	54960	43830	42130	79200	63760	57790	--	--	-	-	-	-
Com_374_pos	1.84	Methyl Benzoate	Organic Acid And Its Derivatives	POS	136.148	C8H8O2	187100	112100	109100	225500	330100	230200	182700	100500	62690	163000	153700	200000	93-58-3	HMDB0033968	-	-	-	-
Com_375_pos	0.97	methylChrysoeriol 5-O-hexoside	Flavonoids	POS	476.43	C23H24O11	358400	421400	318900	367100	421300	271400	386600	235500	190000	361800	391600	330400	--	--	-	-	-	-
Com_376_pos	0.97	2-Methoxyhexadecanoate	Lipids	POS	270.451	C17H34O2	5352000	4679000	4953000	5032000	5604000	3243000	4932000	3460000	4593000	4447000	3728000	4614000	--	--	-	-	-	-
Com_377_pos	0.72	methylNaringenin C-pentoside	Flavonoids	POS	418.394	C21H22O9	12120	21070	14660	14190	17690	21700	56200	27010	6764	20270	32760	12710	--	--	-	-	-	-
Com_378_pos	0.98	methylQuercetin O-hexoside	Flavonoids	POS	478.409	C22H22O12	204000	244700	221400	161200	182500	191900	411100	258100	177800	220800	243000	213400	--	--	-	-	-	-
Com_379_pos	13.38	Muramic acid	Carbohydrates And Its Derivatives	POS	251.234	C9H17NO7	4659	7616	5524	8637	9621	6842	7678	7658	12050	7591	11150	10800	1114-41-6	HMDB0003254	-	-	-	-
Com_380_pos	14.46	N-(9H-Purin-6-ylcarbamoyl)threonine	Nucleotide And Its Derivates	POS	280.24	C10H12N6O4	112300	114300	122300	119300	247200	80670	96850	81800	133100	109100	99730	99530	--	--	-	-	-	-
Com_381_pos	0.98	N,N-Caffeoyl, feruloylputrescine	Amines	POS	426.46	C23H26N2O6	1415000	1435000	1615000	1034000	1281000	1083000	1727000	1117000	776800	1366000	1041000	1223000	--	--	-	-	-	-
Com_382_pos	1.32	N,N-Caffeoyl, p-cinnamoylputrescine	Amines	POS	380.44	C22H24N2O4	938500	788400	843500	1087000	793900	501200	715900	269300	764100	724400	876000	787300	--	--	-	-	-	-
Com_383_pos	0.88	N1-Acetylspermine	Amines	POS	244.377	C12H28N4O	122700	85220	89330	113500	123400	93150	158500	85880	83240	118800	111800	94020	25593-72-0	HMDB0001186	-	-	-	-
Com_384_pos	1.06	N8-Acetylspermidine	Organic Acid And Its Derivatives	POS	187.28	C9H21N3O	324600	193200	237200	153100	162800	115100	169100	203600	166300	189200	176400	176300	13431-24-8	HMDB0002189	-	-	-	-
Com_385_pos	0.96	N-Acetyl-L-valine	Amino Acid And Its Derivatives	POS	159.183	C7H13NO3	1022000	905600	954100	809300	1168000	891800	849200	595800	816600	929000	876700	931800	96-81-1	HMDB0011757	-	-	-	-
Com_386_pos	0.75	N-Acetylputrescine	Amino Acid And Its Derivatives	POS	130.188	C6H14N2O	819800	1047000	927000	608500	698200	666200	893500	492400	777900	799500	1311000	742100	18233-70-0	HMDB0002064	C02714	ko01100//Metabolic pathways;ko00330//Arginine and proline metabolism	Amino acid metabolism;Global and overview maps	Metabolism
Com_387_pos	8.64	Naringerin	Flavonoids	POS	272.253	C15H12O5	19000	40620	94340	11665	3539	13970	16159	4690	21240	17320	17940	21550	--	--	-	-	-	-
Com_388_pos	1.06	N-Feruloylagmatine	Phenols And Its Derivatives	POS	305.35	C15H21N4O3	830700	817900	712000	351900	438100	283300	618900	300500	335800	499400	551800	416000	--	--	-	-	-	-
Com_389_pos	12.68	N-Feruloylcadaverine	Phenols And Its Derivatives	POS	278.351	C15H22N2O3	61260	54490	66700	31650	34700	37590	37950	64420	36710	53590	55840	43230	--	--	-	-	-	-
Com_390_pos	2.66	N-Hydroxy-L-tryptophan	Amino Acid And Its Derivatives	POS	220.225	C11H12N2O3	44900	54840	50710	40240	86310	57770	64560	32920	35640	38390	51200	50930	-	HMDB0255152	-	-	-	-
Com_391_pos	0.97	Nicotinic acid-hexoside	Carbohydrates And Its Derivatives	POS	285.2	C12H15NO7	6177000	5944000	3876000	3359000	5514000	4878000	4660000	3255000	2573000	5349000	5494000	4777000	--	--	-	-	-	-
Com_392_pos	12.67	N-p-Cinnamoylagmatine	Phenolic acids	POS	260.3	C14H20N4O	10650	9978	13230	14490	23640	34840	5421	10340	7474	18570	26470	24110	--	--	-	-	-	-
Com_393_pos	1.04	N alpha-Acetyl-L-Arginine	Amino Acid And Its Derivatives	POS	216.238	C8H16N4O3	113400	63850	78290	362500	720900	711300	137600	44160	63880	192500	304300	221000	--	--	-	-	-	-
Com_394_pos	6.78	Petunidin 3-O-rutinoside	Flavonoids	POS	625.56	C28H33O16	15781	15286	15029	22640	11560	18810	13510	10850	15440	14530	9177	13990	39824-84-5	HMDB0038098	-	-	-	-
Com_395_pos	1.02	Phellodenol H	Phenylpropanoids and polyketides	POS	368.335	C17H20O9	111700	127100	137500	84180	96250	65500	89290	59440	108400	109200	75900	119300	--	--	-	-	-	-
Com_396_pos	5.96	Phellodenol H O-hexoside	Phenylpropanoids and polyketides	POS	530.483	C23H30O14	155100	134700	136900	133700	130000	132800	138600	50400	95620	127300	128200	119300	--	--	-	-	-	-
Com_397_pos	2.5	Phosphocreatine	Amino Acid And Its Derivatives	POS	211.113	C4H10N3O5P	73850	49490	74080	28350	58370	29720	83920	41610	30820	55210	57720	42470	24655	HMDB0001511	C02305	ko01100//Metabolic pathways;ko00330//Arginine and proline metabolism	Amino acid metabolism;Global and overview maps	Metabolism
Com_398_pos	0.97	Picramnioside F	Carbohydrates And Its Derivatives	POS	670.614	C33H34O15	25000	43280	31530	76620	114500	88000	53160	31680	82510	69150	47950	75030	--	--	-	-	-	-
Com_399_pos	1.53	Pyridoxine	Vitamins	POS	169.178	C8H11NO3	1338000	1197000	1235000	1427000	1630000	950300	1420000	684900	1226000	1200000	1301000	1059000	58-56-0	HMDB0301760	C00314	ko01100//Metabolic pathways;ko01120//Microbial metabolism in diverse environments;ko00750//Vitamin B6 metabolism	Global and overview maps;Metabolism of cofactors and vitamins	Metabolism
Com_400_pos	5.39	Quercetin-3,4'-O-di-beta-glucopyranoside	Flavonoids	POS	626.52	C27H30O17	68290	115400	180900	64000	188300	66160	137900	93160	129100	126400	142000	130500	--	--	-	-	-	-
Com_401_pos	6.52	Quercetin 5-O-hexoside	Flavonoids	POS	464.376	C21H20O12	1200000	1893000	2783000	1364000	3465000	1087000	1723000	2406000	2516000	2655000	2388000	2503000	--	--	-	-	-	-
Com_402_pos	6.54	Quercetin-O-glucoside	Flavonoids	POS	464.376	C21H20O12	457200	701300	1180000	510200	1084000	506300	928000	1197000	1215000	809800	839800	980300	--	--	-	-	-	-
Com_403_pos	11.33	Rhodomyrtone	Organoheterocyclic compounds	POS	442.54	C26H34O6	5233000	6216000	6788000	6742000	6291000	5681000	6289000	5463000	5139000	5469000	6488000	5245000	--	--	-	-	-	-
Com_404_pos	1.09	Roseoside	Lipids	POS	386.437	C19H30O8	26900	35640	27630	23570	22190	29330	23160	45830	26940	16130	21240	23420	--	--	-	-	-	-
Com_405_pos	0.94	Selgin 5-O-hexoside	Flavonoids	POS	478.4	C22H22O12	142800	155000	106100	106500	93410	142200	246100	154500	134700	141600	165500	126000	--	--	-	-	-	-
Com_407_pos	5.95	Sinapoyl O-hexoside	Phenols And Its Derivatives	POS	370.351	C17H22O10	28810	47620	44300	13610	16370	9327	18360	13740	40710	15750	29710	11630	--	--	-	-	-	-
Com_408_pos	14.85	Spermidine derivative	Amines	POS	255.27	C8H21N3O6	38980	49460	37990	35860	50350	43310	47210	49370	67420	49060	42640	49080	--	--	-	-	-	-
Com_409_pos	0.98	S-Sulfo-L-cysteine	Amino Acid And Its Derivatives	POS	201.221	C3H7NO5S2	10320	9180	14430	8993	16340	18400	6773	7387	9389	10040	9452	15270	1637-71-4	HMDB0000731	C05824	ko01100//Metabolic pathways;ko01230//Biosynthesis of amino acids;ko00270//Cysteine and methionine metabolism	Amino acid metabolism;Global and overview maps	Metabolism
Com_410_pos	5.08	Threonyl carbamoyl adenosine	Nucleotide And Its Derivates	POS	412.35	C15H20N6O8	99590	100200	98990	100300	165000	133000	108600	66790	80120	97210	87190	95300	--	--	-	-	-	-
Com_411_pos	0.97	Tianshic acid	Lipids	POS	347.49	C18H37NO5	67430	39950	58700	59460	57120	29010	70820	32280	35450	40240	63730	46570	--	--	-	-	-	-
Com_412_pos	6.46	Tricetin O-hexoside	Flavonoids	POS	464.383	C21H20O12	694000	1896000	3816000	1587000	2628000	2108000	3176000	3017000	3390000	2316000	2466000	2606000	--	--	-	-	-	-
Com_413_pos	5.89	Tuberonic acid hexoside	Carbohydrates And Its Derivatives	POS	388.41	C18H28O9	36720	44470	36550	23290	15810	14590	25980	28140	16910	23830	18270	22240	--	--	-	-	-	-
Com_414_pos	2	Tyramine	Amines	POS	137.179	C8H11NO	201700	254100	311900	201800	344200	191900	253200	123200	218600	290900	212800	223400	51-67-2	HMDB0000306	C00483	ko01100//Metabolic pathways;ko01110//Biosynthesis of secondary metabolites;ko01060//Biosynthesis of plant secondary metabolites;ko01063//Biosynthesis of alkaloids derived from shikimate pathway;ko00350//Tyrosine metabolism;ko00950//Isoquinoline alkaloid biosynthesis	Amino acid metabolism;Biosynthesis of other secondary metabolites;Chemical structure transformation maps;Global and overview maps	Metabolism
Com_415_pos	1.05	Vitamin D2	Vitamins	POS	396.648	C28H44O	30510	47050	134000	31710	58050	22650	117300	38890	40230	63220	103200	54670	-	HMDB0242614	C05441	ko01100//Metabolic pathways;ko01110//Biosynthesis of secondary metabolites;ko00100//Steroid biosynthesis	Global and overview maps;Lipid metabolism	Metabolism
Com_416_pos	5.06	Xanthurenic acid	Organic Acid And Its Derivatives	POS	205.167	C10H7NO4	85010	52260	70420	72760	95680	82230	101900	47810	28950	66400	58110	79590	59-00-7	HMDB0000881	C02470	ko00380//Tryptophan metabolism	Amino acid metabolism	Metabolism
Com_417_pos	0.9	Yamogenin	Lipids	POS	414.621	C27H42O3	6760	8452	14340	8451	15810	18240	14610	8011	6031	12590	14830	10820	--	--	-	-	-	-
Com_418_pos	14.46	Linoleic acid	Lipids	POS	280.445	C18H32O2	64410	66110	81350	86470	116700	36110	56210	37510	52120	45940	69380	25970	-	HMDB0247706	C01595	ko01100//Metabolic pathways;ko01060//Biosynthesis of plant secondary metabolites;ko00591//Linoleic acid metabolism;ko01040//Biosynthesis of unsaturated fatty acids	Chemical structure transformation maps;Global and overview maps;Lipid metabolism	Metabolism
Com_419_pos	5.17	gamma-Glu-Leu	Amino Acid And Its Derivatives	POS	260.287	C11H20N2O5	112700	75750	95770	68980	90550	61910	68520	44810	30470	72800	70290	71330	2566-39-4	HMDB0011171	-	-	-	-
Com_420_pos	1.44	gamma-Glutamate-Cysteine	Amino Acid And Its Derivatives	POS	250.272	C8H14N2O5S	18870	18190	33040	15510	19190	20700	18460	4789	6383	14440	13540	13020	--	--	-	-	-	-
Com_421_pos	4.12	4-Hydroxybenzoate	Organic Acid And Its Derivatives	POS	138.121	C7H6O3	89400	89200	94830	45120	65050	52780	65060	38560	42470	65370	64380	71330	-	HMDB0304180	C00156	ko01100//Metabolic pathways;ko01110//Biosynthesis of secondary metabolites;ko01120//Microbial metabolism in diverse environments;ko01061//Biosynthesis of phenylpropanoids;ko00130//Ubiquinone and other terpenoid-quinone biosynthesis;ko00790//Folate biosynthesis;ko07110//Benzoic acid family	Chemical structure transformation maps;Global and overview maps;Metabolism of cofactors and vitamins;Skeleton-based classification	Drug Development;Metabolism
Com_422_pos	1.26	Procyanidin A2	Flavonoids	POS	576.5	C30H24O12	8326	2198	3003	3655	7392	5664	2638	3694	4498	6731	4302	3054	41743-41-3	HMDB0037655	-	-	-	-
Com_423_pos	0.97	Selgin O-hexosyl-O-hexoside	Flavonoids	POS	640.552	C28H32O17	146000	191800	155100	126100	135500	108400	230500	141800	241000	203700	188500	179900	--	--	-	-	-	-
Com_424_pos	0.97	Syringetin 5-O-hexoside	Flavonoids	POS	508.1	C23H24O13	306300	314300	386000	523600	856000	558900	648900	378900	1070000	711100	388400	664400	--	--	-	-	-	-
Com_425_pos	0.97	Syringetin 7-O-hexoside	Flavonoids	POS	508.1	C23H24O13	232700	255200	343400	621100	843500	576400	424500	318100	938100	563500	321700	728200	--	--	-	-	-	-
Com_426_pos	0.65	C-hexosyl-apigenin O-hexosyl-O-pentoside	Flavonoids	POS	726.642	C32H38O19	9219	10650	13760	21320	9612	17710	30690	8744	6314	18900	9715	14090	--	--	-	-	-	-
Com_427_pos	0.97	Eriodictiol 6-C-hexoside 8-C-hexoside-O-hexoside	Flavonoids	POS	774.684	C33H42O21	12920	13730	14200	18250	34070	13260	36520	13270	12550	19830	27360	17410	--	--	-	-	-	-
Com_428_pos	0.9	8-C-hexosyl-apigenin O-hexosyl-O-hexoside	Flavonoids	POS	756.669	C33H40O20	26260	13620	17106	7086	15090	16910	20050	13260	14830	13140	13500	5996	--	--	-	-	-	-
Com_429_pos	0.92	8-C-hexosyl chrysoeriol O-hexoside	Flavonoids	POS	624.552	C28H32O16	28360	31080	32170	17460	15230	35260	46650	39780	54830	25920	32280	35650	--	--	-	-	-	-
Com_430_pos	0.88	N-Hydroxyl-tryptamine	Amino Acid And Its Derivatives	POS	176.215	C10H12N2O	335000	349400	386000	181800	190600	156100	261400	203400	175500	243400	242100	266500	-	HMDB0255154	C17203	ko01100//Metabolic pathways;ko00380//Tryptophan metabolism	Amino acid metabolism;Global and overview maps	Metabolism
Com_431_pos	0.97	Pyridoxine di-O-hexoside	Vitamins	POS	493.465	C20H31NO13	47230	27660	36400	71730	32160	49900	51850	19120	33420	41020	55020	36090	--	--	-	-	-	-
Com_432_pos	1.42	Oryzalexin E	Terpenoids	POS	304.467	C20H32O2	377200	352100	333500	351100	399800	231100	370000	261600	246700	333500	343200	313800	150943-96-7	HMDB0039702	C21561	ko01110//Biosynthesis of secondary metabolites;ko00904//Diterpenoid biosynthesis	Global and overview maps;Metabolism of terpenoids and polyketides	Metabolism
Com_433_pos	3.95	LysoPC 19:0	Lipids	POS	537.71	C27H56NO7P	6690	7128	8324	6794	7368	8428	7597	5922	4931	7333	7778	7796	--	--	-	-	-	-
Com_434_pos	1.84	N-Methylnicotinamide	Organoheterocyclic compounds	POS	136.151	C7H8N2O	41240	23280	27890	49340	44700	39270	32360	16210	11510	23180	31070	31660	114-33-0	HMDB0003152	-	-	-	-
Com_435_pos	1.44	Orotic acid	Vitamins	POS	156.096	C5H4N2O4	5390000	4693000	4586000	5274000	5835000	6465000	3343000	2711000	4295000	5708000	5413000	7798000	65-86-1	HMDB0000226	C00295	ko01100//Metabolic pathways;ko00240//Pyrimidine metabolism	Global and overview maps;Nucleotide metabolism	Metabolism
Com_436_pos	5.87	7-O-Ethylmorroniside	Terpenoids	POS	434.435	C19H30O11	51210	32810	27470	51650	28720	56640	25110	24130	26800	46020	24920	46640	--	--	-	-	-	-
Com_437_pos	15.13	trans-Anethole	Benzene and substituted derivatives	POS	148.2	C10H12O	29010	44920	32090	26890	58820	37180	30160	43050	44800	39580	58700	34040	-	HMDB0248443	C10428	ko01110//Biosynthesis of secondary metabolites;ko00940//Phenylpropanoid biosynthesis	Biosynthesis of other secondary metabolites;Global and overview maps	Metabolism
Com_438_pos	0.8	beta-Alanine	Amino Acid And Its Derivatives	POS	89.093	C3H7NO2	709100	445900	360300	501900	407700	372400	315700	182500	238700	381200	373200	240100	107-95-9	HMDB0000056	C00099	ko01100//Metabolic pathways;ko01110//Biosynthesis of secondary metabolites;ko00240//Pyrimidine metabolism;ko00410//beta-Alanine metabolism;ko00770//Pantothenate and CoA biosynthesis;ko00640//Propanoate metabolism	Carbohydrate metabolism;Global and overview maps;Metabolism of cofactors and vitamins;Metabolism of other amino acids;Nucleotide metabolism	Metabolism
Com_439_pos	0.92	L-Dihydroorotic acid	Amino Acid And Its Derivatives	POS	158.112	C5H6N2O4	36380000	44880000	34520000	52540000	54010000	63760000	38950000	35950000	48220000	52000000	46560000	41770000	5988-19-2	HMDB0003349	C00337	ko01100//Metabolic pathways;ko00240//Pyrimidine metabolism	Global and overview maps;Nucleotide metabolism	Metabolism
Com_440_pos	0.86	D-Threonine	Amino Acid And Its Derivatives	POS	119.119	C4H9NO3	4192000	3702000	3663000	3528000	3991000	3532000	2392000	1962000	1942000	3432000	3152000	3026000	-	HMDB0250801	C00820	ko01100//Metabolic pathways;ko00470//D-Amino acid metabolism	Global and overview maps;Metabolism of other amino acids	Metabolism
Com_441_pos	6	Gossypol	Terpenoids	POS	518.554	C30H30O8	11160	6531	7777	5687	10830	9987	10030	5922	7486	4273	4489	6505	90141-22-3	HMDB0040723	C07667	ko01110//Biosynthesis of secondary metabolites;ko01062//Biosynthesis of terpenoids and steroids;ko00909//Sesquiterpenoid and triterpenoid biosynthesis	Chemical structure transformation maps;Global and overview maps;Metabolism of terpenoids and polyketides	Metabolism
Com_442_pos	0.65	Protostemonine	Alkaloids and derivatives	POS	417.495	C25H31NO6	4850	6786	5339	6281	25780	20910	13100	5829	8256	5828	6800	3405	--	--	-	-	-	-
Com_443_pos	0.71	Cyclen	Amines	POS	172.27	C8H20N4	224900	226000	249500	214000	302900	254800	288600	197900	182900	227800	203200	238800	-	HMDB0250623	-	-	-	-
Com_444_pos	0.907	Betaine	Alkaloids and derivatives	POS	117.15	C5H11NO2	8772000	6066000	10020000	7798000	5589000	3121000	9906000	4977000	7452000	8286000	9671000	8663000	6915-17-9	HMDB0000043	C00719	ko01100//Metabolic pathways;ko02010//ABC transporters;ko00260//Glycine, serine and threonine metabolism	Amino acid metabolism;Global and overview maps;Membrane transport	Environmental Information Processing;Metabolism
Com_445_pos	4.89	Lipoamide	Lipids	POS	205.341	C8H15NOS2	72690	76000	53490	73320	106400	69570	82990	42180	15190	66630	61460	66000	940-69-2	HMDB0000962	-	-	-	-
Com_446_pos	11.66	4aR-(4aalpha,6beta,8aalpha)]-4a,5,6,7,8,8a-Hexahydro-4,8a-dimethyl-6-(1-methylethenyl)-2(1H)-naphthalenone	Terpenoids	POS	218.33	C15H22O	1899000	1790000	1742000	1690000	1962000	1967000	1816000	2203000	1833000	1926000	1968000	2052000	--	--	-	-	-	-
Com_447_pos	1.02	5-Methyluridine	Nucleotide And Its Derivates	POS	258.228	C10H14N2O6	246300	229700	193900	205000	217100	182900	259800	173400	167300	183500	190600	162000	1463-10-1	HMDB0000884	-	-	-	-
Com_448_pos	0.71	Guanosine 3',5'-Cyclic Monophosphate	Nucleotide And Its Derivates	POS	345.205	C10H12N5O7P	7401	11580	7654	9245	16460	14010	14560	7092	6674	8677	11710	6681	7665-99-8	HMDB0001314	C00942	ko01100//Metabolic pathways;ko00230//Purine metabolism	Global and overview maps;Nucleotide metabolism	Metabolism
Com_449_pos	1.04	Histamine	Amines	POS	111.145	C5H9N3	5953000	5045000	5076000	5738000	8289000	7025000	6700000	5660000	5097000	6764000	5751000	6461000	51-45-6	HMDB0000870	C00388	ko01100//Metabolic pathways;ko01110//Biosynthesis of secondary metabolites;ko01065//Biosynthesis of alkaloids derived from histidine and purine;ko00340//Histidine metabolism;ko07227//Histamine H2/H3 receptor agonists/antagonists	Amino acid metabolism;Chemical structure transformation maps;Global and overview maps;Target-based classification: G protein-coupled receptors	Drug Development;Metabolism
Com_450_pos	0.94	Phenylacetylglutamine	Amino Acid And Its Derivatives	POS	264.277	C13H16N2O4	64530	38870	52860	40690	50090	45560	52800	27420	43270	57210	46200	57570	-	HMDB0062645	C04148	ko00360//Phenylalanine metabolism	Amino acid metabolism	Metabolism
Com_451_pos	0.71	Spermine	Polyamine	POS	202.34	C10H26N4	243400	117800	274800	99670	95240	25600	150700	84490	74660	137100	134600	134700	71-44-3	HMDB0001256	C00750	ko01100//Metabolic pathways;ko00330//Arginine and proline metabolism;ko00480//Glutathione metabolism;ko00410//beta-Alanine metabolism;ko00770//Pantothenate and CoA biosynthesis	Amino acid metabolism;Global and overview maps;Metabolism of cofactors and vitamins;Metabolism of other amino acids	Metabolism
Com_452_pos	4.45	p-Aminobenzoate	Organic Acid And Its Derivatives	POS	137.136	C7H7NO2	30410	38830	50560	23090	21760	18000	24250	17050	14550	25230	28010	26670	-	HMDB0304171	C00568	ko01100//Metabolic pathways;ko01120//Microbial metabolism in diverse environments;ko01061//Biosynthesis of phenylpropanoids;ko00790//Folate biosynthesis	Chemical structure transformation maps;Global and overview maps;Metabolism of cofactors and vitamins	Metabolism
Com_453_pos	0.93	Urea	Organic Acid And Its Derivatives	POS	60.055	CH4N2O	183600	90850	99480	210000	195700	187900	131100	117000	91470	172400	145600	170200	57-13-6	HMDB0000294	C00086	ko01100//Metabolic pathways;ko01120//Microbial metabolism in diverse environments;ko02010//ABC transporters;ko00230//Purine metabolism;ko00240//Pyrimidine metabolism;ko00330//Arginine and proline metabolism;ko00220//Arginine biosynthesis;ko00780//Biotin metabolism	Amino acid metabolism;Global and overview maps;Membrane transport;Metabolism of cofactors and vitamins;Nucleotide metabolism	Environmental Information Processing;Metabolism
Com_454_pos	13.59	Auramine	Amines	POS	267.374	C17H21N3	55800	103200	73120	105700	176400	110500	107100	127900	94200	118700	73140	199200	-	HMDB0248724	-	-	-	-
Com_455_pos	0.72	Coumalic acid	Organic Acid And Its Derivatives	POS	140.094	C6H4O4	75280	74950	37900	103100	68130	47110	105800	59840	102500	108600	60820	47870	--	--	-	-	-	-
Com_456_pos	5.51	Dihydroactindiolide	Organoheterocyclic compounds	POS	180.243	C11H16O2	60270	126900	120200	60060	93330	91330	129300	55360	67380	103600	74380	67050	--	--	-	-	-	-
Com_457_pos	5.34	Geranylacetone	Terpenoids	POS	194.313	C13H22O	665100	651300	526600	631600	981800	769100	396400	237400	184900	536600	502600	522000	3796-70-1	HMDB0031846	-	-	-	-
Com_458_pos	9.97	trans-beta-Ionone	Terpenoids	POS	192.297	C13H20O	111000	109700	130900	104300	131300	115600	109600	79100	94870	149100	106500	115800	79-77-6	HMDB0036565	-	-	-	-
Com_459_pos	0.96	Solanidine	Lipids	POS	397.636	C27H43NO	308700	1017000	1030000	812100	988000	1092000	1034000	954700	1345000	1071000	877200	1131000	80-78-4	HMDB0003236	C06543	ko00996//Biosynthesis of various alkaloids;ko01066//Biosynthesis of alkaloids derived from terpenoid and polyketide	Biosynthesis of other secondary metabolites;Chemical structure transformation maps	Metabolism
Com_460_pos	6.72	Sorbic acid	Lipids	POS	112.127	C6H8O2	76096	82558	49510	52960	72030	61540	88690	64380	65670	77440	105100	120000	-	HMDB0256823	-	-	-	-
Com_461_pos	1.02	Vanillin	Phenols And Its Derivatives	POS	152.147	C8H8O3	111400	274300	130400	276700	165900	170100	84810	82990	74650	110800	102700	96550	-	HMDB0245834	C00755	ko01100//Metabolic pathways;ko01110//Biosynthesis of secondary metabolites;ko01120//Microbial metabolism in diverse environments;ko01061//Biosynthesis of phenylpropanoids;ko01063//Biosynthesis of alkaloids derived from shikimate pathway;ko00996//Biosynthesis of various alkaloids	Biosynthesis of other secondary metabolites;Chemical structure transformation maps;Global and overview maps	Metabolism
Com_462_pos	1.86	alpha-Ionone	Terpenoids	POS	192.297	C13H20O	913600	745900	815400	1587000	2345000	1428000	1003000	479700	330200	1030000	932000	979400	-	HMDB0059883	-	-	-	-
Com_463_pos	9.22	(-)-Carvone	Terpenoids	POS	150.218	C10H14O	129500	60030	88510	168300	122800	102100	124400	36070	71470	169400	145900	42960	--	--	C01767	ko01110//Biosynthesis of secondary metabolites;ko00902//Monoterpenoid biosynthesis;ko00903//Limonene and pinene degradation	Global and overview maps;Metabolism of terpenoids and polyketides	Metabolism
Com_464_pos	0.96	D-Asparagine	Amino Acid And Its Derivatives	POS	132.118	C4H8N2O3	1973000	1978000	2251000	1989000	2396000	2362000	2095000	1789000	2364000	2222000	2129000	2066000	2058-58-4	HMDB0033780	-	-	-	-
Com_465_pos	8.5	beta-Ionone	Terpenoids	POS	192.297	C13H20O	344600	172500	582800	243800	460700	339000	339300	464400	367900	531900	451900	168100	79-77-6	HMDB0036565	-	-	-	-
Com_466_pos	0.91	sn-Glycero-3-phosphocholine	Lipids	POS	257.22	C8H20NO6P	1940000	2707000	1832000	26670000	26810000	23660000	8007000	3794000	7424000	9123000	13990000	12590000	28319-77-9	HMDB0000086	C00670	ko00564//Glycerophospholipid metabolism;ko00565//Ether lipid metabolism	Lipid metabolism	Metabolism
Com_467_pos	0.96	Methyl Nicotinate	Organoheterocyclic compounds	POS	137.14	C7H7NO2	130500	143800	110500	162800	201400	179700	179300	109600	85200	153700	177600	132000	93-60-7	HMDB0029806	-	-	-	-
Com_468_pos	0.87	O-Phosphocholine	Amines	POS	184.15	C5H15NO4P+	17150000	18600000	17970000	9641000	10440000	10250000	18800000	12090000	7589000	10090000	12200000	10060000	626852	HMDB0001565	C00588	ko01100//Metabolic pathways;ko00564//Glycerophospholipid metabolism	Global and overview maps;Lipid metabolism	Metabolism
Com_469_pos	1.68	Pyridoxine O-glucoside	Vitamins	POS	331.323	C14H21NO8	824700	465200	853800	543400	815000	662800	564400	415600	433100	554100	683800	485600	--	--	-	-	-	-
Com_470_pos	1	C-hexosyl-chrysoeriol O-hexoside	Flavonoids	POS	624.552	C28H32O16	10740	30380	9235	13080	10680	27820	24540	8323	16540	20830	14080	18400	--	--	-	-	-	-
Com_471_pos	0.71	methylLuteolin C-hexoside	Flavonoids	POS	448.4	C22H22O11	9081	7134	6473	7355	18300	7467	10980	2136	6720	13920	5335	7719	--	--	-	-	-	-
Com_472_pos	7.63	Tricin 7-O-hexoside	Flavonoids	POS	492.436	C23H24O12	20770	5511	6412	12208	24990	8816	14170	18110	3276	11330	12810	21850	--	--	-	-	-	-
Com_473_pos	0.99	Chrysoeriol O-feruloylhexosyl-O-hexoside	Flavonoids	POS	800.724	C38H40O19	2572	5200	13290	3725	9425	12120	21830	4686	10920	6742	8836	10420	--	--	-	-	-	-
Com_474_pos	4.57	N-Caffeoylputrescine	Phenolic acids	POS	250.29	C13H18N2O3	795000	1941000	1140000	499400	551000	397400	472200	312900	218900	806600	587000	612000	29554-26-5	HMDB0029876	-	-	-	-
Com_475_pos	5.22	N-Feruloylputrescine	Phenolic acids	POS	264.32	C14H20N2O3	1859000	1782000	1422000	842100	1546000	1195000	563400	295900	1045000	1237000	1091000	1029000	501-13-3	HMDB0033463	C10497	ko01100//Metabolic pathways;ko00330//Arginine and proline metabolism	Amino acid metabolism;Global and overview maps	Metabolism
Com_476_pos	4.91	N-p-Coumaroylputrescine	Phenolic acids	POS	234.29	C13H18N2O2	51860	101400	77370	50470	103400	55490	28750	19920	18110	51240	41870	57700	--	--	-	-	-	-
Com_477_pos	1.66	D-Threose	Carbohydrates And Its Derivatives	POS	120.042	C4H8O4	86790	72280	72190	68760	95110	78060	67530	40950	80660	79840	60850	55010	-	HMDB0250746	-	-	-	-
Com_478_pos	1.04	Nicotinic acid adenine dinucleotide	Nucleotide And Its Derivates	POS	663.2	C21H28N7O14P2	86700	163600	164400	24900	77780	116800	98130	10060	4766	85070	90100	81570	6450-77-7	HMDB0001179	C00857	ko01100//Metabolic pathways;ko00760//Nicotinate and nicotinamide metabolism	Global and overview maps;Metabolism of cofactors and vitamins	Metabolism
Com_479_pos	4.87	Isoquinoline	Alkaloids and derivatives	POS	129.1	C9H7N	43490	41900	32840	42270	66770	41830	52010	35170	14340	40280	37440	39010	119-65-3	HMDB0034244	-	-	-	-
Com_480_pos	0.96	Imidazole-4-acetate	Organic Acid And Its Derivatives	POS	126.1	C5H6N2O2	5481000	6314000	5754000	6111000	6941000	6385000	6390000	4891000	6000000	5990000	5673000	6083000	645-65-8	HMDB0002024	C02835	ko01100//Metabolic pathways;ko00340//Histidine metabolism	Amino acid metabolism;Global and overview maps	Metabolism
Com_481_pos	5.19	Phytocassane C	Terpenoids	POS	318.1	C20H30O3	34210	35830	31750	46160	67370	46600	54460	33430	28930	53750	29940	30790	166547-23-5	HMDB0041058	-	-	-	-
Com_482_pos	0.96	Maleic acid	Organic Acid And Its Derivatives	POS	116.011	C4H4O4	2040000	1773000	1791000	2557000	4240000	3716000	4419000	2240000	1664000	2862000	2979000	2848000	-	HMDB0303644	C01384	ko01100//Metabolic pathways;ko01120//Microbial metabolism in diverse environments;ko00760//Nicotinate and nicotinamide metabolism;ko00350//Tyrosine metabolism;ko00650//Butanoate metabolism	Amino acid metabolism;Carbohydrate metabolism;Global and overview maps;Metabolism of cofactors and vitamins	Metabolism
Com_483_pos	7.63	Malvidin 3-O-galactoside	Flavonoids	POS	493	C23H25O12	13570	7382	10990	5177	3755	2141	5725	2194	2115	6130	2916	5114	--	--	-	-	-	-
Com_484_pos	0.83	1,5-Diaminopentane	Polyamine	POS	102.116	C5H14N2	78620	90690	82130	73160	83110	95970	96210	78620	54370	93200	81680	75310	462-94-2	HMDB0002322	C01672	ko01100//Metabolic pathways;ko01110//Biosynthesis of secondary metabolites;ko01120//Microbial metabolism in diverse environments;ko01060//Biosynthesis of plant secondary metabolites;ko00470//D-Amino acid metabolism;ko01064//Biosynthesis of alkaloids derived from ornithine, lysine and nicotinic acid;ko00310//Lysine degradation;ko00480//Glutathione metabolism;ko00960//Tropane, piperidine and pyridi…	Amino acid metabolism;Biosynthesis of other secondary metabolites;Chemical structure transformation maps;Global and overview maps;Metabolism of other amino acids	Metabolism
Com_485_pos	0.68	Putrescine	Polyamine	POS	88.1	C4H12N2	3857000	3769000	3404000	2499000	2932000	2332000	2172000	1458000	2575000	2878000	2711000	2583000	110-60-1	HMDB0001414	C00134	ko01100//Metabolic pathways;ko01110//Biosynthesis of secondary metabolites;ko01060//Biosynthesis of plant secondary metabolites;ko02010//ABC transporters;ko00470//D-Amino acid metabolism;ko00330//Arginine and proline metabolism;ko01064//Biosynthesis of alkaloids derived from ornithine, lysine and nicotinic acid;ko00480//Glutathione metabolism;ko00960//Tropane, piperidine and pyridine alkaloid bio…	Amino acid metabolism;Biosynthesis of other secondary metabolites;Chemical structure transformation maps;Global and overview maps;Membrane transport;Metabolism of other amino acids	Environmental Information Processing;Metabolism
Com_486_pos	0.83	S-(5'-Adenosyl)-L-methionine	Amino Acid And Its Derivatives	POS	398.137	C15H22N6O5S	11750000	16150000	13620000	10230000	10780000	13180000	7702000	7391000	10130000	9174000	8060000	10460000	485-80-3	HMDB0001185	C00019	ko01100//Metabolic pathways;ko01110//Biosynthesis of secondary metabolites;ko01060//Biosynthesis of plant secondary metabolites;ko01230//Biosynthesis of amino acids;ko01070//Biosynthesis of plant hormones;ko00270//Cysteine and methionine metabolism;ko00330//Arginine and proline metabolism;ko00908//Zeatin biosynthesis;ko00999//Biosynthesis of various plant secondary metabolites;ko04122//Sulfur rel…	Amino acid metabolism;Biosynthesis of other secondary metabolites;Chemical structure transformation maps;Folding, sorting and degradation;Global and overview maps;Metabolism of terpenoids and polyketides	Genetic Information Processing;Metabolism
Com_487_pos	0.98	Petunidin 3-O-glucoside	Flavonoids	POS	479	C22H23O12	411500	526800	342900	487200	461600	563400	669200	569800	591200	319500	614600	443800	--	--	C12139	ko00942//Anthocyanin biosynthesis	Biosynthesis of other secondary metabolites	Metabolism
Com_488_pos	6.05	Icariside B2	Carbohydrates And Its Derivatives	POS	386.194	C19H30O8	59860	75810	28380	61140	75370	86360	46200	27900	46170	81330	31710	79910	--	--	-	-	-	-
Com_489_pos	14.61	Oleoylethanolamide	Amines	POS	325.298	C20H39NO2	11500	9981	10900	9498	13760	10250	9586	8644	7654	10710	9039	8165	111-58-0	HMDB0002088	-	-	-	-
Com_490_pos	0.92	4-Methylaminobutyrate	Amino Acid And Its Derivatives	POS	117.07	C5H11NO2	347000	360400	319700	211500	221800	136400	121800	147800	113000	231800	202900	259900	--	--	C15987	ko01100//Metabolic pathways;ko01120//Microbial metabolism in diverse environments;ko00760//Nicotinate and nicotinamide metabolism	Global and overview maps;Metabolism of cofactors and vitamins	Metabolism
Com_491_pos	6.35	Quercetin-3-O-neohesperidoside	Flavonoids	POS	610.153	C27H30O16	1531000	2231000	4945000	857000	4334000	4281000	8151000	2766000	5255000	2801000	2098000	2702000	--	--	-	-	-	-
Com_492_pos	1	D-Proline betaine	Amino Acid And Its Derivatives	POS	144.092	C7H14NO2+	1981000	1614000	1650000	2177000	2259000	2165000	1463000	997800	1351000	2125000	1568000	1612000	--	--	-	-	-	-
Com_493_pos	1.44	4-Hydroxymandelonitrile	Phenols And Its Derivatives	POS	149.048	C8H7NO2	2383000	1992000	2303000	2707000	3673000	2723000	2525000	1307000	1363000	2368000	2180000	2187000	71807-09-5	HMDB0060318	-	-	-	-
Com_494_pos	0.73	Calystegine A3	Alkaloids and derivatives	POS	159.09	C7H13NO3	2567000	2283000	1398000	681900	572800	264700	498100	982400	1085000	903100	797500	774300	--	--	C10850	ko00960//Tropane, piperidine and pyridine alkaloid biosynthesis	Biosynthesis of other secondary metabolites	Metabolism
Com_495_pos	1.83	Zarzissine	Organoheterocyclic compounds	POS	135.054	C5H5N5	4646000	3735000	4305000	8994000	11850000	7730000	5529000	2676000	1869000	5067000	5181000	5465000	--	--	-	-	-	-
Com_496_pos	7.02	Beta 1-Tomatine	Alkaloids and derivatives	POS	901.503	C45H75NO17	32920	122200	111200	65090	93290	54620	77910	74140	34430	81790	68620	49090	--	--	-	-	-	-
Com_497_pos	1	N-Acetyl-D-galactosamine	Carbohydrates And Its Derivatives	POS	221.09	C8H15NO6	262400	253300	249400	253400	332300	325200	198500	169400	224500	257900	213300	187300	14131-60-3	HMDB0000853	C01132	ko01100//Metabolic pathways;ko00052//Galactose metabolism;ko00520//Amino sugar and nucleotide sugar metabolism	Carbohydrate metabolism;Global and overview maps	Metabolism
Com_498_pos	2.06	6-Deoxyfagomine	Alkaloids and derivatives	POS	131.095	C6H13NO2	2253000	2062000	1974000	2980000	3832000	2932000	2368000	1110000	1011000	2371000	2293000	2204000	197449-09-5	HMDB0036382	-	-	-	-
Com_499_pos	2.01	(S)-2-Phenyloxirane	Organoheterocyclic compounds	POS	120.058	C8H8O	1287000	1657000	2049000	1315000	2258000	1370000	1758000	989300	1462000	1821000	1511000	1258000	--	--	C20782	ko01100//Metabolic pathways;ko01120//Microbial metabolism in diverse environments	Global and overview maps	Metabolism
Com_500_pos	0.97	Cyclo(Tyr-Ala)	Amino Acid And Its Derivatives	POS	234.1	C12H14N2O3	38520	29660	25520	29840	40920	36730	39370	40430	32880	41310	29150	38570	--	--	-	-	-	-
Com_501_pos	4.15	HBOA	Organoheterocyclic compounds	POS	165.042	C8H7NO3	293300000	272700000	269600000	398500000	505800000	402600000	346800000	208900000	155500000	339800000	331100000	315100000	--	--	C15769	ko01110//Biosynthesis of secondary metabolites;ko00402//Benzoxazinoid biosynthesis	Biosynthesis of other secondary metabolites;Global and overview maps	Metabolism
Com_502_pos	1.51	Isomangiferin	Organoheterocyclic compounds	POS	422.085	C19H18O11	1561000	1613000	1549000	1552000	2169000	2093000	1421000	1243000	1667000	2038000	1619000	1654000	24699-16-9	HMDB0029477	-	-	-	-
Com_503_pos	0.87	5-Aminoimidazole ribonucleotide	Nucleotide And Its Derivates	POS	295.056	C8H14N3O7P	5191	14996	5722	22950	29560	23360	10610	4670	11430	17590	15180	12460	25635-88-5	HMDB0001235	C03373	ko01100//Metabolic pathways;ko01110//Biosynthesis of secondary metabolites;ko00230//Purine metabolism;ko00730//Thiamine metabolism;ko00860//Porphyrin metabolism	Global and overview maps;Metabolism of cofactors and vitamins;Nucleotide metabolism	Metabolism
Com_504_pos	16.86	Diisooctyl phthalate	Organic Acid And Its Derivatives	POS	390.277	C24H38O4	652500	995500	704900	1257000	694900	817300	736600	1015000	1269000	1082000	1162000	753200	-	HMDB0251353	-	-	-	-
Com_505_pos	4.65	L-Alanyl-L-Phenylalanine	Amino Acid And Its Derivatives	POS	236.116	C12H16N2O3	46400	56440	44320	81520	87040	103700	14110	15150	61070	47310	47000	53060	3061-90-3	HMDB0028694	-	-	-	-
Com_506_pos	1.71	2'-Deoxyinosine 5'-phosphate	Nucleotide And Its Derivates	POS	332.052	C10H13N4O7P	41780	49390	41560	20340	42970	37010	33700	23410	19000	25070	27490	31400	3393-18-8	HMDB0006555	C06196	ko00230//Purine metabolism	Nucleotide metabolism	Metabolism
Com_507_pos	0.69	2-Linoleoylglycerol	Lipids	POS	354.277	C21H38O4	9742	22590	9662	25020	37850	43840	34710	16230	17400	15510	14960	20120	-	HMDB0011538	-	-	-	-
Com_508_pos	5.91	Isohyperoside	Flavonoids	POS	464.095	C21H20O12	850500	1241000	1813000	544400	1435000	657800	1642000	2060000	1618000	1583000	1184000	1662000	--	--	-	-	-	-
Com_509_pos	0.91	N-Methyl-Trans-4-Hydroxy-L-Proline	Amino Acid And Its Derivatives	POS	145.074	C6H11NO3	217800	206800	224800	216100	222600	205900	184200	156200	212800	210200	156700	193400	--	--	-	-	-	-
Com_510_pos	4.7	N6-(2-Hydroxyethyl)adenosine	Nucleotide And Its Derivates	POS	311.123	C12H17N5O5	834600	839200	898400	939500	1492000	1219000	1135000	642700	730900	863800	1048000	937100	--	--	-	-	-	-
Com_511_pos	11.06	Demissidine	Alkaloids and derivatives	POS	399.35	C27H45NO	322000	236300	365900	282900	202400	277800	529200	247000	285300	189600	216000	222800	-	HMDB0303382	C17735	ko00905//Brassinosteroid biosynthesis	Metabolism of terpenoids and polyketides	Metabolism
Com_512_pos	10.84	Isofraxetin	Phenylpropanoids and polyketides	POS	208.037	C10H8O5	38470	32090	22040	34250	19920	22830	25160	30730	29770	30670	36540	28180	--	--	-	-	-	-
Com_513_pos	1.51	Dopamine	Phenols And Its Derivatives	POS	153.079	C8H11NO2	308500	342300	539300	288100	393500	329400	257800	129200	175700	351400	298400	351800	62-31-7	HMDB0000073	C03758	ko01100//Metabolic pathways;ko01110//Biosynthesis of secondary metabolites;ko01060//Biosynthesis of plant secondary metabolites;ko01063//Biosynthesis of alkaloids derived from shikimate pathway;ko00350//Tyrosine metabolism;ko00950//Isoquinoline alkaloid biosynthesis;ko00965//Betalain biosynthesis	Amino acid metabolism;Biosynthesis of other secondary metabolites;Chemical structure transformation maps;Global and overview maps	Metabolism
Com_514_pos	4.69	Gallacetophenone	Organoheterocyclic compounds	POS	168.042	C8H8O4	16270	13380	11850	8321	16830	8416	12960	4964	1635	11080	7480	10530	--	--	-	-	-	-
Com_515_pos	4.69	2,6-Dimethoxybenzoquinone	Organooxygen compounds	POS	168.042	C8H8O4	15830	19900	22890	19070	19870	21170	17800	6393	2687	14520	16640	12930	530-55-2	HMDB0029673	-	-	-	-
Com_516_pos	0.93	L-2-Aminoadipic acid	Amino Acid And Its Derivatives	POS	161.069	C6H11NO4	495500	452100	572000	358000	605300	408600	415900	256100	296700	385400	369000	410200	-	HMDB0302754	C00956	ko01100//Metabolic pathways;ko01110//Biosynthesis of secondary metabolites;ko01230//Biosynthesis of amino acids;ko01210//2-Oxocarboxylic acid metabolism;ko00310//Lysine degradation;ko00300//Lysine biosynthesis;ko00311//Penicillin and cephalosporin biosynthesis	Amino acid metabolism;Biosynthesis of other secondary metabolites;Global and overview maps	Metabolism
Com_517_pos	0.95	Turanose	Carbohydrates And Its Derivatives	POS	342.3	C12H22O11	11840000	17250000	13420000	16590000	17470000	13470000	39240000	27090000	23880000	23800000	23590000	23820000	547-25-1	HMDB0011740	-	-	-	-
Com_518_pos	11.17	2-alpha-Linolenoyl-glycerol	Lipids	POS	352.261	C21H36O4	38010	41450	65820	39610	69700	33150	30050	24900	33380	29790	50210	29450	-	HMDB0011540	-	-	-	-
Com_519_pos	6.25	L-Leucyl-L-phenylalanine	Amino Acid And Its Derivatives	POS	278.163	C15H22N2O3	127900	159200	121700	143600	210900	247900	55210	61480	140600	112900	128700	129800	424904	HMDB0013243	-	-	-	-
Com_520_pos	1.02	Acetylcholine	Amines	POS	146.118	C7H16NO2	279900	263400	210500	226600	223200	179600	221600	164400	152800	202800	205600	237600	51-84-3	HMDB0000895	C01996	ko00564//Glycerophospholipid metabolism	Lipid metabolism	Metabolism
Com_521_pos	13.8	Beta 2-Solanine	Alkaloids and derivatives	POS	721.44	C39H63NO11	677900	595500	604900	671900	656200	609600	704200	563700	588600	820600	550400	571200	--	--	-	-	-	-
Com_522_pos	0.82	2-Aminoisobutyric acid	Amino Acid And Its Derivatives	POS	103.063	C4H9NO2	64290000	49430000	56720000	47090000	65610000	50120000	42690000	36640000	40020000	57560000	50220000	53200000	62-57-7	HMDB0001906	-	-	-	-
Com_523_pos	10.14	Elemol	Terpenoids	POS	222.198	C15H26O	4181000	2697000	3592000	3393000	3747000	3090000	2636000	3764000	3071000	4127000	4836000	4872000	--	--	-	-	-	-
Com_524_pos	0.92	Salicylamide	Phenols And Its Derivatives	POS	137.048	C7H7NO2	2394000	2152000	1775000	2494000	3009000	2456000	2971000	1888000	1699000	2621000	2840000	2340000	65-45-2	HMDB0015687	-	-	-	-
Com_525_pos	6.8	Luteolin-4'-O-glucoside	Flavonoids	POS	448.101	C21H20O11	612300	743800	703600	1309000	2087000	1500000	867700	563200	1171000	1077000	947900	963300	--	--	-	-	-	-
Com_526_pos	4.97	L-Glycyl-L-phenylalanine	Amino Acid And Its Derivatives	POS	222.1	C11H14N2O3	146300	166400	141200	155800	220500	181400	148700	121100	141800	166200	179500	155800	-	HMDB0028848	-	-	-	-
Com_527_pos	0.68	Kukoamine A	Phenols And Its Derivatives	POS	530.31	C28H42N4O6	5030	9385	9436	3841	26810	16590	16100	12082	5197	12540	17840	16970	75288-96-9	HMDB0030392	-	-	-	-
Com_528_pos	2	Phenylethanolamine	Amines	POS	137.084	C8H11NO	1040000	1268000	1611000	1028000	1818000	1025000	1344000	665800	1099000	1339000	1129000	1121000	-	HMDB0062626	-	-	-	-
Com_529_pos	0.99	1-Methylpiperidine-2-carboxylic acid	Amino Acid And Its Derivatives	POS	143.095	C7H13NO2	1213000	1186000	1169000	1385000	1549000	1216000	1069000	794900	845500	1446000	1066000	954700	--	--	-	-	-	-
Com_530_pos	10.6	N-Acetyl-D-mannosamine	Carbohydrates And Its Derivatives	POS	221.09	C8H15NO6	26280	16480	17940	19790	16070	11740	14460	17620	15170	19360	12690	20040	7772-94-3	HMDB0001129	C00645	ko01100//Metabolic pathways;ko00520//Amino sugar and nucleotide sugar metabolism	Carbohydrate metabolism;Global and overview maps	Metabolism
Com_531_pos	5.72	N-Feruloyl-3-methoxytyramine	Phenols And Its Derivatives	POS	343.142	C19H21NO5	35330	35920	26850	35040	42550	29190	39150	32770	35830	41990	38480	32540	--	--	-	-	-	-
Com_532_pos	0.8	Pyridoxamine	Vitamins	POS	168.09	C8H12N2O2	335300	341500	350000	367600	483600	411300	591600	421500	325900	372100	360600	431500	-	HMDB0062696	C00534	ko01100//Metabolic pathways;ko01120//Microbial metabolism in diverse environments;ko00750//Vitamin B6 metabolism	Global and overview maps;Metabolism of cofactors and vitamins	Metabolism
Com_533_pos	9.19	4-MethoxycinnaMaldehyde	Phenolic acids	POS	162.068	C10H10O2	273100	273300	265500	304100	262000	269800	310000	253300	310600	301700	253500	298000	24680-50-0	HMDB0032611	-	-	-	-
Com_534_pos	1.15	pyridoxal	Vitamins	POS	167.16	C8H9NO3	1098000	786600	963600	909400	996900	624700	727500	481300	539900	878800	618800	737400	66-72-8	HMDB0001545	C00250	ko01100//Metabolic pathways;ko01120//Microbial metabolism in diverse environments;ko00750//Vitamin B6 metabolism	Global and overview maps;Metabolism of cofactors and vitamins	Metabolism
Com_535_neg	5.145	Esculin	Phenylpropanoids and polyketides	NEG	340.28	C15H16O9	16170	14590	23320	29380	17900	4623	18580	15910	13010	23640	20080	16780	531-75-9	HMDB0030820	-	-	-	-
Com_536_neg	2.32	Arbutin	Carbohydrates And Its Derivatives	NEG	272.25	C12H16O7	2776	4676	5015	4284	5323	2078	4611	4284	3448	4253	6191	6311	497-76-7	HMDB0029943	C06186	ko00010//Glycolysis / Gluconeogenesis	Carbohydrate metabolism	Metabolism
Com_537_neg	5.37	Chlorogenic Acid	Alcohols and polyols	NEG	354.31	C16H18O9	774200	1008000	1016000	594500	1037000	977400	988700	766800	898600	792400	910100	869500	202650-88-2	HMDB0003164	C00852	ko01110//Biosynthesis of secondary metabolites;ko00940//Phenylpropanoid biosynthesis;ko00941//Flavonoid biosynthesis;ko00945//Stilbenoid, diarylheptanoid and gingerol biosynthesis	Biosynthesis of other secondary metabolites;Global and overview maps	Metabolism
Com_538_neg	6.881	Ferulic Acid	Phenolic acids	NEG	194.19	C10H10O4	29840	31170	30700	56650	96790	97430	24590	30230	46460	62010	47820	50830	537-98-4	HMDB0000954	C01494	ko01100//Metabolic pathways;ko01110//Biosynthesis of secondary metabolites;ko01061//Biosynthesis of phenylpropanoids;ko00940//Phenylpropanoid biosynthesis	Biosynthesis of other secondary metabolites;Chemical structure transformation maps;Global and overview maps	Metabolism
Com_539_neg	6.979	Naringin	Flavonoids	NEG	580.53	C27H32O14	5268	7385	10700	20040	36800	14290	15200	17970	30030	18710	18650	14450	10236-47-2	HMDB0002927	C09789	ko00941//Flavonoid biosynthesis	Biosynthesis of other secondary metabolites	Metabolism
Com_540_neg	1.038	Shikimic Acid	Phenolic acids	NEG	174.15	C7H10O5	44870	73580	43520	21450	31640	17810	39840	32640	31370	35680	39680	49960	138-59-0	HMDB0003070	C00493	ko01100//Metabolic pathways;ko01110//Biosynthesis of secondary metabolites;ko01060//Biosynthesis of plant secondary metabolites;ko01230//Biosynthesis of amino acids;ko01061//Biosynthesis of phenylpropanoids;ko01070//Biosynthesis of plant hormones;ko01063//Biosynthesis of alkaloids derived from shikimate pathway;ko00996//Biosynthesis of various alkaloids;ko00999//Biosynthesis of various plant seco…	Amino acid metabolism;Biosynthesis of other secondary metabolites;Chemical structure transformation maps;Global and overview maps	Metabolism
Com_541_neg	5.089	Salidroside	Carbohydrates And Its Derivatives	NEG	300.304	C14H20O7	3423	5150	9692	2240	6033	7871	4589	5764	8719	2116	2919	3369	-	HMDB0257463	C06046	ko01100//Metabolic pathways;ko00350//Tyrosine metabolism	Amino acid metabolism;Global and overview maps	Metabolism
Com_542_neg	2.772	Guanosine	Nucleotide And Its Derivates	NEG	283.24	C10H13N5O5	58280	54820	46550	60070	113400	115100	145800	57470	45710	74030	78650	71380	118-00-3	HMDB0000133	C00387	ko01100//Metabolic pathways;ko02010//ABC transporters;ko00230//Purine metabolism	Global and overview maps;Membrane transport;Nucleotide metabolism	Environmental Information Processing;Metabolism
Com_543_neg	1.938	Methylmalonate	Organic Acid And Its Derivatives	NEG	118.09	C4H6O4	2202000	2244000	2243000	1782000	2524000	2967000	2721000	1637000	913000	2082000	2179000	2222000	516-05-2	HMDB0000202	C02170	ko01100//Metabolic pathways;ko00240//Pyrimidine metabolism;ko00640//Propanoate metabolism;ko00280//Valine, leucine and isoleucine degradation	Amino acid metabolism;Carbohydrate metabolism;Global and overview maps;Nucleotide metabolism	Metabolism
Com_544_neg	18.476	Tiglic acid	Lipids	NEG	100.12	C5H8O2	559100	569900	538400	551300	580100	577900	565600	600300	596000	508300	594600	584700	80-59-1	HMDB0001470	-	-	-	-
Com_545_neg	6.596	Isoquercitrin	Flavonoids	NEG	464.38	C21H20O12	10280	10860	16020	4549	13800	7048	5788	14570	12950	2357	9718	7834	482-35-9	HMDB0037362	C05623	ko01100//Metabolic pathways;ko01110//Biosynthesis of secondary metabolites;ko00944//Flavone and flavonol biosynthesis	Biosynthesis of other secondary metabolites;Global and overview maps	Metabolism
Com_546_neg	0.897	Dulcitol	Carbohydrates And Its Derivatives	NEG	182.17	C6H14O6	5724	6529	8667	6309	7134	10220	5259	10230	12620	5721	10840	4080	488-45-9	HMDB0011632	C01697	ko01100//Metabolic pathways;ko00052//Galactose metabolism	Carbohydrate metabolism;Global and overview maps	Metabolism
Com_547_neg	0.998	Quinic acid	Organic Acid And Its Derivatives	NEG	192.17	C7H12O6	10090000	9144000	10140000	9442000	11240000	7220000	10260000	3274000	5258000	5809000	7439000	9547000	91-63-4	HMDB0042004	C00296	ko01100//Metabolic pathways;ko00400//Phenylalanine, tyrosine and tryptophan biosynthesis	Amino acid metabolism;Global and overview maps	Metabolism
Com_548_neg	6.588	Astragalus polyphenols	Carbohydrates And Its Derivatives	NEG	406.38	C20H22O9	25750	21820	11460	29060	24540	18790	12390	6727	20100	17020	15360	21700	--	--	-	-	-	-
Com_549_neg	4.571	Protocatechuic acid	Phenolic acids	NEG	154.12	C7H6O4	24070	11200	6477	42920	24960	28030	24970	18930	27380	26720	17900	22490	99-50-3	HMDB0001856	C00230	ko01100//Metabolic pathways;ko01110//Biosynthesis of secondary metabolites;ko01120//Microbial metabolism in diverse environments;ko01061//Biosynthesis of phenylpropanoids	Chemical structure transformation maps;Global and overview maps	Metabolism
Com_550_neg	7.497	Benzoic Acid	Organic Acid And Its Derivatives	NEG	122.12	C7H6O2	103200	98020	69080	79550	104300	103800	83840	115000	198900	134500	90700	96240	-	HMDB0304270	C00180	ko01100//Metabolic pathways;ko01110//Biosynthesis of secondary metabolites;ko01120//Microbial metabolism in diverse environments;ko01063//Biosynthesis of alkaloids derived from shikimate pathway;ko00996//Biosynthesis of various alkaloids;ko00621//Dioxin degradation	Biosynthesis of other secondary metabolites;Chemical structure transformation maps;Global and overview maps;Xenobiotics biodegradation and metabolism	Metabolism
Com_551_neg	0.85	Inositol	Alcohols and polyols	NEG	180.16	C6H12O6	260000	290700	316600	282700	390600	298200	262600	258500	401500	300300	329200	266000	87-89-8	HMDB0000211	C00137	ko01100//Metabolic pathways;ko01110//Biosynthesis of secondary metabolites;ko01120//Microbial metabolism in diverse environments;ko02010//ABC transporters;ko00052//Galactose metabolism;ko00053//Ascorbate and aldarate metabolism;ko00562//Inositol phosphate metabolism;ko04070//Phosphatidylinositol signaling system	Carbohydrate metabolism;Global and overview maps;Membrane transport;Signal transduction	Environmental Information Processing;Metabolism
Com_552_neg	7.67	Salicylic acid	Phytohormones	NEG	138.12	C7H6O3	172600	151700	141300	69880	138200	157600	179300	147200	66670	112000	116500	104400	-	HMDB0302214	C00805	ko01100//Metabolic pathways;ko01110//Biosynthesis of secondary metabolites;ko01120//Microbial metabolism in diverse environments;ko01061//Biosynthesis of phenylpropanoids;ko01070//Biosynthesis of plant hormones;ko00996//Biosynthesis of various alkaloids;ko00621//Dioxin degradation;ko04075//Plant hormone signal transduction	Biosynthesis of other secondary metabolites;Chemical structure transformation maps;Global and overview maps;Signal transduction;Xenobiotics biodegradation and metabolism	Environmental Information Processing;Metabolism
Com_553_neg	1.02	Gluconolactone	Carbohydrates And Its Derivatives	NEG	178.14	C6H10O6	327200	374700	375200	290000	232500	193700	327600	209500	276200	275000	311700	350600	90-80-2	HMDB0000150	C00198	ko01100//Metabolic pathways;ko01110//Biosynthesis of secondary metabolites;ko01120//Microbial metabolism in diverse environments;ko01200//Carbon metabolism;ko00030//Pentose phosphate pathway	Carbohydrate metabolism;Global and overview maps	Metabolism
Com_554_neg	6.549	p-Coumaric Acid	Phenolic acids	NEG	164.16	C9H8O3	79630	44660	22530	96970	78980	112400	77220	55060	22200	45920	50270	80010	4501-31-9	HMDB0030677	C00811	ko01100//Metabolic pathways;ko01110//Biosynthesis of secondary metabolites;ko01061//Biosynthesis of phenylpropanoids;ko00940//Phenylpropanoid biosynthesis;ko00350//Tyrosine metabolism;ko00950//Isoquinoline alkaloid biosynthesis;ko00130//Ubiquinone and other terpenoid-quinone biosynthesis	Amino acid metabolism;Biosynthesis of other secondary metabolites;Chemical structure transformation maps;Global and overview maps;Metabolism of cofactors and vitamins	Metabolism
Com_555_neg	10.049	3'-Hydroxyflavone	Flavonoids	NEG	238.24	C15H10O3	109400	87610	127000	119600	108800	92600	88900	104600	123300	126500	94330	111200	--	--	-	-	-	-
Com_556_neg	18.465	3,4,5-Trimethoxycinnamic acid	Organic Acid And Its Derivatives	NEG	238.24	C12H14O5	7615	6503	8300	6270	7950	6286	4370	7116	7155	6396	5596	6676	90-50-6	HMDB0002511	-	-	-	-
Com_557_neg	1.009	Raffinose	Carbohydrates And Its Derivatives	NEG	504.437	C18H32O16	70890	75250	45340	25060	36910	45590	98940	106200	64460	80770	24280	48450	512-69-6	HMDB0003213	C00492	ko01100//Metabolic pathways;ko02010//ABC transporters;ko00052//Galactose metabolism	Carbohydrate metabolism;Global and overview maps;Membrane transport	Environmental Information Processing;Metabolism
Com_558_neg	8.111	Sebacic acid	Organic Acid And Its Derivatives	NEG	202.248	C10H18O4	85510	91250	80100	99940	121000	118800	104000	121100	95850	85570	98540	111500	111-20-6	HMDB0000792	-	-	-	-
Com_559_neg	5.315	N-Acetyl-L-methionine	Amino Acid And Its Derivatives	NEG	191.25	C7H13NO3S	9413	23440	12500	42240	56950	40110	9066	6277	6988	15700	14120	20370	65-82-7	HMDB0011745	-	-	-	-
Com_560_neg	6.649	Octanedioic acid	Organic Acid And Its Derivatives	NEG	174.19	C8H14O4	58650	57020	66330	32940	60150	49190	54260	43190	49960	69930	44810	47630	505-48-6	HMDB0000893	-	-	-	-
Com_561_neg	1.008	Tartaric acid	Organic Acid And Its Derivatives	NEG	150.09	C4H6O6	57870	82180	77220	68910	74660	51000	93050	52940	54060	57850	52710	68170	-	HMDB0303005	C00898	ko01100//Metabolic pathways;ko00630//Glyoxylate and dicarboxylate metabolism	Carbohydrate metabolism;Global and overview maps	Metabolism
Com_562_neg	0.984	N-Acetylglucosamine	Carbohydrates And Its Derivatives	NEG	221.21	C8H15NO6	4172	4164	8201	4129	16090	8672	3301	4931	4519	4117	10690	4934	14131-68-1	HMDB0000803	-	-	-	-
Com_563_neg	4.623	2,4-Dihydroxybenzoic acid	Organic Acid And Its Derivatives	NEG	154.12	C7H6O4	18530	15680	17590	50970	73690	47230	52630	27050	40750	49180	37960	34700	89-86-1	HMDB0029666	-	-	-	-
Com_564_neg	3.181	2'-Deoxyguanosine	Nucleotide And Its Derivates	NEG	267.241	C10H13N5O4	22590	23440	25700	21320	14940	28800	14800	20190	6574	17890	23080	20880	961-07-9	HMDB0000085	C00330	ko01100//Metabolic pathways;ko02010//ABC transporters;ko00230//Purine metabolism	Global and overview maps;Membrane transport;Nucleotide metabolism	Environmental Information Processing;Metabolism
Com_565_neg	7.053	Isochlorogenic acid C	Alcohols and polyols	NEG	516.451	C25H24O12	250600	471000	827400	190200	371200	325800	270100	195500	436800	283100	379700	343200	57378-72-0	HMDB0030707	-	-	-	-
Com_566_neg	4.879	Neochlorogenic acid	Phenols And Its Derivatives	NEG	354.309	C16H18O9	14510	14910	19130	8016	16640	14800	36650	27370	12370	17910	19400	18240	-	HMDB0240477	-	-	-	-
Com_567_neg	6.67	Calceolarioside B	Phenolic acids	NEG	478.446	C23H26O11	8272	9245	14480	7882	3085	10350	4553	7490	5782	7432	8292	18130	--	--	-	-	-	-
Com_569_neg	6.768	Isochlorogenic acid B	Alcohols and polyols	NEG	516.451	C25H24O12	152100	162200	205200	110300	216800	196900	254500	283700	198900	219400	229400	225300	-	HMDB0253617	-	-	-	-
Com_570_neg	2.324	Isoguanosine	Alkaloids and derivatives	NEG	283.241	C10H13N5O5	10060000	11120000	10380000	11400000	14570000	15730000	17060000	11430000	9358000	11170000	13500000	13400000	--	--	-	-	-	-
Com_571_neg	6.912	Isochlorogenic acid A	Alcohols and polyols	NEG	516.451	C25H24O12	122900	187500	265700	85890	135300	112500	126300	92010	198900	112100	115800	157300	-	HMDB0029280	-	-	-	-
Com_572_neg	0.962	alpha,alpha-Trehalose	Carbohydrates And Its Derivatives	NEG	342.296	C12H22O11	104900	113400	93920	84420	54610	69700	2386000	1036000	195200	468300	574300	681800	99-20-7	HMDB0000975	C01083	ko01100//Metabolic pathways;ko01110//Biosynthesis of secondary metabolites;ko02010//ABC transporters;ko00500//Starch and sucrose metabolism	Carbohydrate metabolism;Global and overview maps;Membrane transport	Environmental Information Processing;Metabolism
Com_573_neg	1.036	5'-Adenylic acid	Nucleotide And Its Derivates	NEG	347.221	C10H14N5O7P	581300	792600	662200	246600	363500	435800	657700	413500	449500	620300	519600	501800	130-49-4	HMDB0011617	C00020	ko01100//Metabolic pathways;ko01110//Biosynthesis of secondary metabolites;ko01060//Biosynthesis of plant secondary metabolites;ko00230//Purine metabolism;ko01070//Biosynthesis of plant hormones;ko01065//Biosynthesis of alkaloids derived from histidine and purine;ko00908//Zeatin biosynthesis	Chemical structure transformation maps;Global and overview maps;Metabolism of terpenoids and polyketides;Nucleotide metabolism	Metabolism
Com_574_neg	5.421	Sibiricose A5	Phenolic acids	NEG	518.465	C22H30O14	4952	18160	7796	9574	10160	2986	11530	2924	5899	5227	14100	6959	--	--	-	-	-	-
Com_575_neg	1.037	Uridine 5'-monophosphate	Nucleotide And Its Derivates	NEG	324.18	C9H13N2O9P	1440000	1498000	1767000	790800	1180000	1467000	1481000	1233000	1557000	1375000	1482000	1786000	58-97-9	HMDB0000288	C00105	ko01100//Metabolic pathways;ko00240//Pyrimidine metabolism	Global and overview maps;Nucleotide metabolism	Metabolism
Com_576_neg	0.868	L-Glutamine	Amino Acid And Its Derivatives	NEG	146.14	C5H10N2O3	8372000	8313000	8116000	10190000	11090000	10560000	8298000	6825000	8671000	8648000	9000000	9494000	5959-95-5	HMDB0003423	C00064	ko01100//Metabolic pathways;ko01120//Microbial metabolism in diverse environments;ko01060//Biosynthesis of plant secondary metabolites;ko01230//Biosynthesis of amino acids;ko02010//ABC transporters;ko00230//Purine metabolism;ko00470//D-Amino acid metabolism;ko00240//Pyrimidine metabolism;ko00970//Aminoacyl-tRNA biosynthesis;ko00630//Glyoxylate and dicarboxylate metabolism;ko00250//Alanine, aspart…	Amino acid metabolism;Carbohydrate metabolism;Chemical structure transformation maps;Energy metabolism;Global and overview maps;Membrane transport;Metabolism of cofactors and vitamins;Metabolism of other amino acids;Nucleotide metabolism;Translation	Environmental Information Processing;Genetic Information Processing;Metabolism
Com_577_neg	0.888	L-Threonine	Amino Acid And Its Derivatives	NEG	119.119	C4H9NO3	1092000	868700	816400	858400	778300	733200	533800	444000	511500	676000	651000	661300	72-19-5	HMDB0000167	C00188	ko01100//Metabolic pathways;ko01110//Biosynthesis of secondary metabolites;ko01120//Microbial metabolism in diverse environments;ko01060//Biosynthesis of plant secondary metabolites;ko01230//Biosynthesis of amino acids;ko02010//ABC transporters;ko00470//D-Amino acid metabolism;ko00970//Aminoacyl-tRNA biosynthesis;ko00260//Glycine, serine and threonine metabolism;ko00261//Monobactam biosynthesis;k…	Amino acid metabolism;Biosynthesis of other secondary metabolites;Chemical structure transformation maps;Global and overview maps;Membrane transport;Metabolism of cofactors and vitamins;Metabolism of other amino acids;Translation	Environmental Information Processing;Genetic Information Processing;Metabolism
Com_578_neg	0.843	L-Asparagine	Amino Acid And Its Derivatives	NEG	132.12	C4H8N2O3	6497000	6351000	5878000	7179000	6799000	7303000	7277000	5792000	5355000	5625000	5983000	6097000	-	HMDB0251512	C00152	ko01100//Metabolic pathways;ko01110//Biosynthesis of secondary metabolites;ko01060//Biosynthesis of plant secondary metabolites;ko01230//Biosynthesis of amino acids;ko00970//Aminoacyl-tRNA biosynthesis;ko00250//Alanine, aspartate and glutamate metabolism;ko00460//Cyanoamino acid metabolism	Amino acid metabolism;Chemical structure transformation maps;Global and overview maps;Metabolism of other amino acids;Translation	Genetic Information Processing;Metabolism
Com_580_neg	1.03	Vitamin C	Vitamins	NEG	176.12	C6H8O6	278700	541100	489500	246300	312400	766600	465100	667800	699900	442100	439800	353900	50-81-7	HMDB0000044	C00072	ko01100//Metabolic pathways;ko01110//Biosynthesis of secondary metabolites;ko01120//Microbial metabolism in diverse environments;ko00480//Glutathione metabolism;ko00053//Ascorbate and aldarate metabolism	Carbohydrate metabolism;Global and overview maps;Metabolism of other amino acids	Metabolism
Com_581_neg	1.714	2,6-Dihydroxypurine	Nucleotide And Its Derivates	NEG	152.11	C5H4N4O2	61320	56850	56370	28360	40140	46390	80120	88690	45530	54260	57210	48930	69-89-6	HMDB0000292	C00385	ko01100//Metabolic pathways;ko01110//Biosynthesis of secondary metabolites;ko01120//Microbial metabolism in diverse environments;ko01060//Biosynthesis of plant secondary metabolites;ko00230//Purine metabolism;ko01065//Biosynthesis of alkaloids derived from histidine and purine;ko00232//Caffeine metabolism	Biosynthesis of other secondary metabolites;Chemical structure transformation maps;Global and overview maps;Nucleotide metabolism	Metabolism
Com_582_neg	18.288	Nicotinamide N-oxide	Vitamins	NEG	138.12	C6H6N2O2	1298000	1437000	1392000	1422000	1353000	1370000	1383000	1385000	1433000	1318000	1404000	1342000	1986-81-8	HMDB0002730	-	-	-	-
Com_584_neg	1.766	cis-Aconitic acid	Organic Acid And Its Derivatives	NEG	174.11	C6H6O6	496100	597400	583700	715700	1107000	888900	631900	228400	360600	562200	571300	524400	585-84-2	HMDB0000072	C00417	ko01100//Metabolic pathways;ko01110//Biosynthesis of secondary metabolites;ko01120//Microbial metabolism in diverse environments;ko01060//Biosynthesis of plant secondary metabolites;ko01061//Biosynthesis of phenylpropanoids;ko01070//Biosynthesis of plant hormones;ko01063//Biosynthesis of alkaloids derived from shikimate pathway;ko01064//Biosynthesis of alkaloids derived from ornithine, lysine and…	Carbohydrate metabolism;Chemical structure transformation maps;Global and overview maps	Metabolism
Com_585_neg	0.91	Lactobionic acid	Carbohydrates And Its Derivatives	NEG	358.3	C12H22O12	20500	32550	22000	26530	9803	27770	31790	16240	13250	18670	25960	31650	-	HMDB0253945	-	-	-	-
Com_586_neg	1.516	Citric acid	Organic Acid And Its Derivatives	NEG	192.12	C6H8O7	74500000	99910000	87500000	84580000	93620000	146000000	80720000	66450000	79720000	76450000	74220000	78460000	77-92-9	HMDB0000094	C00158	ko01100//Metabolic pathways;ko01110//Biosynthesis of secondary metabolites;ko01120//Microbial metabolism in diverse environments;ko01060//Biosynthesis of plant secondary metabolites;ko01230//Biosynthesis of amino acids;ko01200//Carbon metabolism;ko01061//Biosynthesis of phenylpropanoids;ko01070//Biosynthesis of plant hormones;ko01063//Biosynthesis of alkaloids derived from shikimate pathway;ko010…	Amino acid metabolism;Carbohydrate metabolism;Chemical structure transformation maps;Global and overview maps	Metabolism
Com_587_neg	1.689	L-Pyroglutamic acid	Amino Acid And Its Derivatives	NEG	129.11	C5H7NO3	1222000	956000	1085000	1122000	1263000	1311000	1349000	780300	576300	999900	1144000	1137000	98-79-3	HMDB0000267	C01879	ko01100//Metabolic pathways;ko00480//Glutathione metabolism	Global and overview maps;Metabolism of other amino acids	Metabolism
Com_588_neg	0.912	alpha-D-Glucose	Carbohydrates And Its Derivatives	NEG	180.16	C6H12O6	5265000	4152000	7238000	5690000	4998000	5428000	6832000	3370000	5018000	4252000	5027000	5503000	492-62-6	HMDB0003345	C00267	ko01100//Metabolic pathways;ko01110//Biosynthesis of secondary metabolites;ko01120//Microbial metabolism in diverse environments;ko01060//Biosynthesis of plant secondary metabolites;ko01200//Carbon metabolism;ko01061//Biosynthesis of phenylpropanoids;ko01070//Biosynthesis of plant hormones;ko01063//Biosynthesis of alkaloids derived from shikimate pathway;ko00052//Galactose metabolism;ko01064//Bio…	Carbohydrate metabolism;Chemical structure transformation maps;Global and overview maps	Metabolism
Com_589_neg	0.925	L-Arabinitol	Carbohydrates And Its Derivatives	NEG	152.15	C5H12O5	24790	13140	38660	23480	29090	14890	29500	17560	27310	22760	28940	27190	7643-75-6	HMDB0001851	C00532	ko01100//Metabolic pathways;ko00040//Pentose and glucuronate interconversions	Carbohydrate metabolism;Global and overview maps	Metabolism
Com_590_neg	0.911	Lactose	Carbohydrates And Its Derivatives	NEG	342.3	C12H22O11	74880	86870	62040	103600	89690	202900	217500	162200	58290	80700	169400	132000	5965-66-2	HMDB0041627	C00243	ko01100//Metabolic pathways;ko02010//ABC transporters;ko00052//Galactose metabolism	Carbohydrate metabolism;Global and overview maps;Membrane transport	Environmental Information Processing;Metabolism
Com_591_neg	0.894	D-Glucuronic acid	Carbohydrates And Its Derivatives	NEG	194.14	C6H10O7	5603000	5352000	6502000	3263000	3396000	3532000	7703000	11200000	8824000	5556000	6124000	6207000	32449-92-6	HMDB0006355	-	-	-	-
Com_592_neg	0.807	H-HoArg-OH	Amino Acid And Its Derivatives	NEG	188.23	C7H16N4O2	10160	12810	12700	3214	6301	11430	13190	7687	5694	12580	6056	14800	--	--	-	-	-	-
Com_593_neg	0.896	N-Acetylornithine	Amino Acid And Its Derivatives	NEG	174.2	C7H14N2O3	172400	296400	165500	259200	125600	176600	187300	87880	88630	175200	281400	254700	2185-16-2	HMDB0240589	C00437	ko01100//Metabolic pathways;ko01110//Biosynthesis of secondary metabolites;ko01230//Biosynthesis of amino acids;ko01210//2-Oxocarboxylic acid metabolism;ko00220//Arginine biosynthesis	Amino acid metabolism;Global and overview maps	Metabolism
Com_594_neg	0.927	Ribitol	Carbohydrates And Its Derivatives	NEG	152.15	C5H12O5	62060	76510	86120	44410	69970	67130	92780	77840	68980	63380	80470	87800	488-81-3	HMDB0000508	C00474	ko01100//Metabolic pathways;ko00040//Pentose and glucuronate interconversions;ko00740//Riboflavin metabolism	Carbohydrate metabolism;Global and overview maps;Metabolism of cofactors and vitamins	Metabolism
Com_595_neg	1.936	Succinic acid	Organic Acid And Its Derivatives	NEG	118.09	C4H6O4	5291000	5674000	5569000	4423000	6133000	7516000	6350000	3924000	2160000	5006000	5520000	5576000	110-15-6	HMDB0000254	C00042	ko01100//Metabolic pathways;ko01110//Biosynthesis of secondary metabolites;ko01120//Microbial metabolism in diverse environments;ko01060//Biosynthesis of plant secondary metabolites;ko01200//Carbon metabolism;ko01061//Biosynthesis of phenylpropanoids;ko01070//Biosynthesis of plant hormones;ko01063//Biosynthesis of alkaloids derived from shikimate pathway;ko01064//Biosynthesis of alkaloids derived…	Amino acid metabolism;Carbohydrate metabolism;Chemical structure transformation maps;Energy metabolism;Global and overview maps;Metabolism of cofactors and vitamins	Metabolism
Com_596_neg	1.056	O-Acetylserine	Amino Acid And Its Derivatives	NEG	147.13	C5H9NO4	223400	261200	262400	246800	170500	177200	237600	207800	142900	181600	234800	206000	5147-00-2	HMDB0003011	C00979	ko01100//Metabolic pathways;ko01110//Biosynthesis of secondary metabolites;ko01120//Microbial metabolism in diverse environments;ko01230//Biosynthesis of amino acids;ko01200//Carbon metabolism;ko00270//Cysteine and methionine metabolism;ko00908//Zeatin biosynthesis;ko04122//Sulfur relay system;ko00920//Sulfur metabolism	Amino acid metabolism;Energy metabolism;Folding, sorting and degradation;Global and overview maps;Metabolism of terpenoids and polyketides	Genetic Information Processing;Metabolism
Com_597_neg	5.747	3-Methyladipic acid	Lipids	NEG	160.17	C7H12O4	41590	32130	33120	33560	38440	27500	31500	19220	34360	39310	34180	38080	422955	HMDB0000555	-	-	-	-
Com_598_neg	0.948	L-Gulono-1,4-lactone	Carbohydrates And Its Derivatives	NEG	178.14	C6H10O6	230300	247200	259800	278200	184300	138100	248700	202400	160800	182400	211500	238700	1128-23-0	HMDB0003466	C01040	ko01100//Metabolic pathways;ko00053//Ascorbate and aldarate metabolism	Carbohydrate metabolism;Global and overview maps	Metabolism
Com_599_neg	1.95	Creatine	Amino Acid And Its Derivatives	NEG	131.133	C4H9N3O2	253700	205200	182600	111300	128400	129600	201300	98980	106800	153000	147200	148700	57-00-1	HMDB0000064	C00300	ko01100//Metabolic pathways;ko00330//Arginine and proline metabolism;ko00260//Glycine, serine and threonine metabolism	Amino acid metabolism;Global and overview maps	Metabolism
Com_600_neg	1.56	D-Galacturonic acid	Carbohydrates And Its Derivatives	NEG	194.139	C6H10O7	1877000	2812000	2771000	2583000	3289000	3814000	2370000	1627000	2664000	2094000	2726000	2205000	-	HMDB0062783	C00333	ko01100//Metabolic pathways;ko02010//ABC transporters;ko00520//Amino sugar and nucleotide sugar metabolism;ko00040//Pentose and glucuronate interconversions;ko00053//Ascorbate and aldarate metabolism	Carbohydrate metabolism;Global and overview maps;Membrane transport	Environmental Information Processing;Metabolism
Com_601_neg	6.23	E-3,4,5'-Trihydroxy-3'-glucopyranosylstilbene	Phenylpropanoids and polyketides	NEG	406.4	C20H22O9	48670	45800	47720	49320	97340	60260	51690	27680	47460	47750	53380	62060	--	--	-	-	-	-
Com_602_neg	5.16	Flavin Adenine Dinucleotide	Nucleotide And Its Derivates	NEG	785.55	C27H33N9O15P2	12200	18830	14820	7971	10380	9018	11720	8727	7710	10030	9291	22340	-	HMDB0252293	C00016	ko01100//Metabolic pathways;ko01110//Biosynthesis of secondary metabolites;ko00740//Riboflavin metabolism	Global and overview maps;Metabolism of cofactors and vitamins	Metabolism
Com_603_neg	9.22	GA7-1	Phytohormones	NEG	330.4	C19H22O5	1107000	1421000	1158000	416300	670600	799000	1134000	1513000	683100	846200	1085000	1036000	--	--	-	-	-	-
Com_604_neg	5.88	1-O-b-D-glucopyranosyl sinapate	Phenols And Its Derivatives	NEG	386.351	C17H22O10	16250	17250	9079	27790	21170	17060	21700	6730	25980	12000	20580	30850	--	--	-	-	-	-
Com_605_neg	2.77	Guanine	Organoheterocyclic compounds	NEG	151.126	C5H5N5O	1353000	1407000	1170000	1463000	1779000	1817000	2031000	1244000	1021000	1483000	1542000	1537000	73-40-5	HMDB0000132	C00242	ko01100//Metabolic pathways;ko00230//Purine metabolism	Global and overview maps;Nucleotide metabolism	Metabolism
Com_606_neg	1.08	Guanosine 5'-diphosphate	Nucleotide And Its Derivates	NEG	443.201	C10H15N5O11P2	5443	12680	11310	16620	13170	6691	12070	18200	20700	11690	7919	10910	146-91-8	HMDB0001201	C00035	ko01100//Metabolic pathways;ko00230//Purine metabolism;ko04144//Endocytosis	Global and overview maps;Nucleotide metabolism;Transport and catabolism	Cellular Processes;Metabolism
Com_607_neg	6.39	2-Hydroxyisocaproic Acid	Organic Acid And Its Derivatives	NEG	132.158	C6H12O3	25910	33340	31890	16690	28150	35800	19000	4840	12110	13460	21190	8057	498-36-2	HMDB0000665	-	-	-	-
Com_608_neg	1.03	O-Phospho-L-serine	Amino Acid And Its Derivatives	NEG	185.072	C3H8NO6P	5611	2407	2808	3222	5207	4413	7405	4889	2410	2804	7251	10030	17885-08-4	HMDB0001721	C01005	ko01100//Metabolic pathways;ko01110//Biosynthesis of secondary metabolites;ko01120//Microbial metabolism in diverse environments;ko01230//Biosynthesis of amino acids;ko01200//Carbon metabolism;ko00270//Cysteine and methionine metabolism;ko00970//Aminoacyl-tRNA biosynthesis;ko00260//Glycine, serine and threonine metabolism	Amino acid metabolism;Global and overview maps;Translation	Genetic Information Processing;Metabolism
Com_609_neg	5.29	beta-D-glucopyranosyl-caffeic acid	Phenols And Its Derivatives	NEG	342.3	C15H18O9	38230	49890	44570	25430	44580	40430	67810	50260	30190	40900	52370	43540	--	--	-	-	-	-
Com_610_neg	0.91	Riboflavin-5'-monophosphate	Phenols And Its Derivatives	NEG	456.344	C17H21N4O9P	79800	131600	139000	106000	126800	99370	155600	74010	55570	120400	115600	125600	--	--	-	-	-	-
Com_611_neg	0.91	6-Phosphogluconic acid	Carbohydrates And Its Derivatives	NEG	276.135	C6H13O10P	1213000	1377000	1501000	1486000	983800	885000	1183000	912200	693500	1118000	1034000	1301000	921-62-0	HMDB0001316	C00345	ko01100//Metabolic pathways;ko01110//Biosynthesis of secondary metabolites;ko01120//Microbial metabolism in diverse environments;ko01200//Carbon metabolism;ko00030//Pentose phosphate pathway	Carbohydrate metabolism;Global and overview maps	Metabolism
Com_612_neg	5.44	2,5-Dihydroxybenzoic acid	Organic Acid And Its Derivatives	NEG	154.12	C7H6O4	15540	13520	5582	12140	12440	3692	11160	7774	4462	10240	10930	18960	490-79-9	HMDB0000152	C00628	ko01100//Metabolic pathways;ko01120//Microbial metabolism in diverse environments;ko00350//Tyrosine metabolism	Amino acid metabolism;Global and overview maps	Metabolism
Com_613_neg	1.08	D-Erythrose 4-phosphate	Carbohydrates And Its Derivatives	NEG	200.084	C4H9O7P	1157000	1326000	1227000	889800	1297000	1043000	848600	501500	1137000	1002000	1069000	1144000	585-18-2	HMDB0001321	C00279	ko01100//Metabolic pathways;ko01110//Biosynthesis of secondary metabolites;ko01120//Microbial metabolism in diverse environments;ko01060//Biosynthesis of plant secondary metabolites;ko01230//Biosynthesis of amino acids;ko01200//Carbon metabolism;ko01061//Biosynthesis of phenylpropanoids;ko01070//Biosynthesis of plant hormones;ko01063//Biosynthesis of alkaloids derived from shikimate pathway;ko000…	Amino acid metabolism;Carbohydrate metabolism;Chemical structure transformation maps;Energy metabolism;Global and overview maps;Metabolism of cofactors and vitamins	Metabolism
Com_614_neg	0.88	Fructose bisphosphate	Carbohydrates And Its Derivatives	NEG	340.116	C6H14O12P2	235600	331100	367700	329600	432400	477800	311600	261800	310700	282800	334900	385600	--	--	C05378	ko01100//Metabolic pathways;ko01110//Biosynthesis of secondary metabolites;ko01120//Microbial metabolism in diverse environments;ko01060//Biosynthesis of plant secondary metabolites;ko01230//Biosynthesis of amino acids;ko01200//Carbon metabolism;ko01061//Biosynthesis of phenylpropanoids;ko01063//Biosynthesis of alkaloids derived from shikimate pathway;ko00030//Pentose phosphate pathway;ko01062//B…	Carbohydrate metabolism;Chemical structure transformation maps;Global and overview maps	Metabolism
Com_615_neg	0.9	Guanosine 5'-triphosphate	Nucleotide And Its Derivates	NEG	523.18	C10H16N5O14P3	105400	78820	82510	87930	66780	68800	134200	172100	143500	139900	136800	121200	31413	HMDB0001273	C00044	ko01100//Metabolic pathways;ko01110//Biosynthesis of secondary metabolites;ko00230//Purine metabolism;ko04122//Sulfur relay system;ko00740//Riboflavin metabolism;ko00790//Folate biosynthesis;ko04144//Endocytosis	Folding, sorting and degradation;Global and overview maps;Metabolism of cofactors and vitamins;Nucleotide metabolism;Transport and catabolism	Cellular Processes;Genetic Information Processing;Metabolism
Com_616_neg	1.48	Lactic acid	Organic Acid And Its Derivatives	NEG	90.078	C3H6O3	66940	89110	43460	60640	43500	49680	47670	60200	28620	56410	41720	62210	10326-41-7	HMDB0001311	-	-	-	-
Com_617_neg	0.73	6-Sialyllactose	Carbohydrates And Its Derivatives	NEG	633.551	C23H39NO19	14650	16100	29620	24730	46040	31170	47910	12670	14560	18370	32170	32560	--	--	-	-	-	-
Com_618_neg	12.07	9(S)-HOTrE	Lipids	NEG	294.429	C18H30O3	8339	10240	14530	9833	7761	12070	8483	11850	8822	7183	9434	9998	-	HMDB0247705	C16326	ko00592//alpha-Linolenic acid metabolism	Lipid metabolism	Metabolism
Com_619_neg	0.96	Trehalose 6-phosphate	Carbohydrates And Its Derivatives	NEG	422.276	C12H23O14P	280800	297000	346100	342600	493500	344900	368400	260700	305700	214000	394000	365400	4484-88-2	HMDB0001124	C00689	ko01100//Metabolic pathways;ko01110//Biosynthesis of secondary metabolites;ko00500//Starch and sucrose metabolism	Carbohydrate metabolism;Global and overview maps	Metabolism
Com_620_neg	0.71	alpha-Benzylsuccinic acid	Organic Acid And Its Derivatives	NEG	208.211	C11H12O4	233800	269900	290300	274200	217100	223500	302700	208000	194700	204800	249600	206900	--	--	C09816	ko01100//Metabolic pathways;ko01120//Microbial metabolism in diverse environments	Global and overview maps	Metabolism
Com_621_neg	1	beta-D-Lactose	Carbohydrates And Its Derivatives	NEG	342.297	C12H22O11	64020	86430	74750	80940	61810	96350	711200	390800	94090	173600	259900	201600	5965-66-2	HMDB0041627	-	-	-	-
Com_622_neg	2.4	beta-Hydroxyisobutyrate	Organic Acid And Its Derivatives	NEG	104.104	C4H8O3	6117	10810	11850	11830	15340	10860	9345	5001	7413	8830	14170	6667	--	--	-	-	-	-
Com_623_neg	0.95	gamma,gamma-Dimethylallyl pyrophosphate	Lipids	NEG	246.092	C5H12O7P2	846800	2073000	1533000	1732000	2001000	2024000	1693000	1150000	1354000	1437000	1723000	1639000	358-72-5	HMDB0001120	C00235	ko01100//Metabolic pathways;ko01110//Biosynthesis of secondary metabolites;ko01060//Biosynthesis of plant secondary metabolites;ko01070//Biosynthesis of plant hormones;ko01062//Biosynthesis of terpenoids and steroids;ko00908//Zeatin biosynthesis;ko00740//Riboflavin metabolism;ko00900//Terpenoid backbone biosynthesis	Chemical structure transformation maps;Global and overview maps;Metabolism of cofactors and vitamins;Metabolism of terpenoids and polyketides	Metabolism
Com_624_neg	4.82	3-Hydroxy-glabrol	Flavonoids	NEG	408.5	C25H28O5	5405	3482	4178	6230	7925	5093	10180	8073	4772	5408	10830	6002	--	--	-	-	-	-
Com_625_neg	0.7	4-Hydroxy-2-Oxoglutaric Acid	Organic Acid And Its Derivatives	NEG	162.098	C5H6O6	1365000	1509000	1362000	1387000	1725000	1648000	1667000	1181000	1102000	1384000	1321000	1593000	1187-99-1	HMDB0002070	C01127	ko01100//Metabolic pathways;ko00630//Glyoxylate and dicarboxylate metabolism	Carbohydrate metabolism;Global and overview maps	Metabolism
Com_626_neg	0.92	4-Hydroxy-3-methoxyphenylglycol sulfate potassium salt	Organic Acid And Its Derivatives	NEG	302.343	C9H11KO7S	13010	24080	19710	10430	6768	16380	28900	11040	12860	19470	21880	36020	--	--	-	-	-	-
Com_627_neg	0.73	dATP	Nucleotide And Its Derivates	NEG	491.001	C10H16N5O12P3	22070	12480	10560	9078	19170	20170	15160	10610	9756	7487	18830	10930	1927-31-7	HMDB0001532	C00131	ko01100//Metabolic pathways;ko00230//Purine metabolism	Global and overview maps;Nucleotide metabolism	Metabolism
Com_628_neg	0.98	2-deoxyglucose-6-phosphate	Nucleotide And Its Derivates	NEG	244.136	C6H13O8P	1040000	780700	663900	1089000	1593000	712900	1126000	308700	337700	441900	820100	481400	--	--	-	-	-	-
Com_629_neg	1.01	5-Phosphoribosyl 1-pyrophosphate	Carbohydrates And Its Derivatives	NEG	390.07	C5H13O14P3	15460	14560	27930	21970	28840	16190	60270	38870	42070	13810	21640	19110	-	HMDB0062643	C00119	ko01100//Metabolic pathways;ko01110//Biosynthesis of secondary metabolites;ko01120//Microbial metabolism in diverse environments;ko01060//Biosynthesis of plant secondary metabolites;ko01230//Biosynthesis of amino acids;ko01200//Carbon metabolism;ko00230//Purine metabolism;ko01070//Biosynthesis of plant hormones;ko00240//Pyrimidine metabolism;ko01065//Biosynthesis of alkaloids derived from histidi…	Amino acid metabolism;Carbohydrate metabolism;Chemical structure transformation maps;Global and overview maps;Metabolism of cofactors and vitamins;Nucleotide metabolism	Metabolism
Com_630_neg	1.05	ADP-ribose	Nucleotide And Its Derivates	NEG	559.32	C15H23N5O14P2	106700	187000	139700	58660	80320	89860	110700	30320	45680	105500	69150	46160	20762-30-5	HMDB0001178	C00301	ko01100//Metabolic pathways;ko00230//Purine metabolism	Global and overview maps;Nucleotide metabolism	Metabolism
Com_631_neg	0.9	Ala-trp	Amino Acid And Its Derivatives	NEG	275.303	C14H17N3O3	169400	166200	238000	119500	235100	179800	255700	123700	160200	209200	200800	230000	16305-75-2	HMDB0013209	-	-	-	-
Com_632_neg	2.26	cis-4-Hydroxy-D-proline	Organic Acid And Its Derivatives	NEG	131.13	C5H9NO3	199000	194100	188200	207400	266500	196000	179400	99850	102500	170500	184600	168900	2584-71-6	HMDB0060460	C03440	ko01100//Metabolic pathways;ko00470//D-Amino acid metabolism	Global and overview maps;Metabolism of other amino acids	Metabolism
Com_633_neg	1.56	Citraconic acid	Lipids	NEG	130.099	C5H6O4	4515000	5454000	5459000	5751000	6784000	7472000	4778000	3893000	5445000	4771000	5725000	5400000	498-24-8	HMDB0000749	C02226	ko01100//Metabolic pathways;ko01210//2-Oxocarboxylic acid metabolism;ko00660//C5-Branched dibasic acid metabolism;ko00290//Valine, leucine and isoleucine biosynthesis	Amino acid metabolism;Carbohydrate metabolism;Global and overview maps	Metabolism
Com_634_neg	0.97	deoxyribose-phosphate	Nucleotide And Its Derivates	NEG	226.08	C5H7O8P	206700	249600	266900	245700	294500	448700	346600	354700	338200	257000	338900	319800	--	--	-	-	-	-
Com_635_neg	0.86	D-Fructose 6-Phosphate	Carbohydrates And Its Derivatives	NEG	260.136	C6H13O9P	21330000	25110000	26850000	22430000	26670000	27480000	18890000	14320000	20370000	22310000	24540000	24470000	-	HMDB0304311	C00085	ko01100//Metabolic pathways;ko01110//Biosynthesis of secondary metabolites;ko01120//Microbial metabolism in diverse environments;ko01200//Carbon metabolism;ko00052//Galactose metabolism;ko00710//Carbon fixation in photosynthetic organisms;ko00500//Starch and sucrose metabolism	Carbohydrate metabolism;Energy metabolism;Global and overview maps	Metabolism
Com_636_neg	0.92	D-Galactonic acid	Organic Acid And Its Derivatives	NEG	196.155	C6H12O7	3401000	3305000	4066000	2420000	2267000	1767000	3503000	2422000	2268000	2528000	3015000	3132000	-	HMDB0253886	C00880	ko01100//Metabolic pathways;ko01120//Microbial metabolism in diverse environments;ko00052//Galactose metabolism	Carbohydrate metabolism;Global and overview maps	Metabolism
Com_637_neg	1.08	dGDP	Nucleotide And Its Derivates	NEG	427.201	C10H15N5O10P2	45550	92350	102800	33600	76630	76370	42890	36080	21160	43100	58600	33060	582078	HMDB0000960	C00361	ko01100//Metabolic pathways;ko00230//Purine metabolism	Global and overview maps;Nucleotide metabolism	Metabolism
Com_638_neg	0.82	D-Glucarate	Carbohydrates And Its Derivatives	NEG	210.139	C6H10O8	2399000	2920000	2935000	1625000	2146000	1522000	1948000	1380000	970000	1757000	1872000	2101000	87-73-0	HMDB0000663	C00818	ko01100//Metabolic pathways;ko00053//Ascorbate and aldarate metabolism	Carbohydrate metabolism;Global and overview maps	Metabolism
Com_639_neg	0.91	D-Gluconic acid	Carbohydrates And Its Derivatives	NEG	196.155	C6H12O7	5070000	4859000	6538000	3507000	3512000	2649000	5563000	4429000	3446000	3847000	4581000	4625000	-	HMDB0303730	C00257	ko01100//Metabolic pathways;ko01110//Biosynthesis of secondary metabolites;ko01120//Microbial metabolism in diverse environments;ko01200//Carbon metabolism;ko00030//Pentose phosphate pathway	Carbohydrate metabolism;Global and overview maps	Metabolism
Com_640_neg	0.87	D-Glucopyranose	Carbohydrates And Its Derivatives	NEG	180.156	C6H12O6	1514000	1528000	1292000	1435000	2096000	2040000	2802000	1009000	2107000	2227000	2799000	1950000	-	HMDB0304632	C00031	ko01100//Metabolic pathways;ko01110//Biosynthesis of secondary metabolites;ko02010//ABC transporters;ko00052//Galactose metabolism;ko00030//Pentose phosphate pathway;ko00520//Amino sugar and nucleotide sugar metabolism;ko00010//Glycolysis / Gluconeogenesis;ko00500//Starch and sucrose metabolism;ko00524//Neomycin, kanamycin and gentamicin biosynthesis;ko00901//Indole alkaloid biosynthesis	Biosynthesis of other secondary metabolites;Carbohydrate metabolism;Global and overview maps;Membrane transport	Environmental Information Processing;Metabolism
Com_641_neg	0.81	D-Histidine	Amino Acid And Its Derivatives	NEG	155.155	C6H9N3O2	723600	898900	674700	849700	1224000	872900	798900	755000	482800	810300	930800	902800	-	HMDB0250763	C06419	ko01100//Metabolic pathways;ko00470//D-Amino acid metabolism	Global and overview maps;Metabolism of other amino acids	Metabolism
Com_642_neg	0.9	Dihydroxyacetone phosphate	Carbohydrates And Its Derivatives	NEG	170.058	C3H7O6P	748900	819000	882900	707600	750700	549100	593100	348700	460900	591600	734700	648700	20915	HMDB0001473	C00111	ko01100//Metabolic pathways;ko01110//Biosynthesis of secondary metabolites;ko01120//Microbial metabolism in diverse environments;ko01230//Biosynthesis of amino acids;ko01200//Carbon metabolism;ko00052//Galactose metabolism;ko00040//Pentose and glucuronate interconversions;ko00710//Carbon fixation in photosynthetic organisms;ko00760//Nicotinate and nicotinamide metabolism;ko00010//Glycolysis / Glu…	Carbohydrate metabolism;Energy metabolism;Global and overview maps;Lipid metabolism;Metabolism of cofactors and vitamins	Metabolism
Com_643_neg	0.85	Aspartate	Amino Acid And Its Derivatives	NEG	133.103	C4H7NO4	43680000	51530000	42330000	50200000	47060000	48670000	45330000	38990000	41390000	48480000	45240000	52540000	56-84-8	HMDB0000191	-	-	-	-
Com_644_neg	0.87	Dl-Glutamic acid	Amino Acid And Its Derivatives	NEG	147.129	C5H9NO4	17800000	20300000	18980000	17990000	15730000	16950000	18990000	15600000	12410000	15820000	17380000	17790000	-	HMDB0060475	C00302	ko01100//Metabolic pathways;ko00460//Cyanoamino acid metabolism	Global and overview maps;Metabolism of other amino acids	Metabolism
Com_645_neg	1.81	DL-o-Tyrosine	Amino Acid And Its Derivatives	NEG	181.189	C9H11NO3	953900	1142000	1048000	1709000	2282000	1866000	1352000	814900	424400	1099000	1139000	1281000	2370-61-8	HMDB0006050	-	-	-	-
Com_646_neg	4.91	alpha-Amino-beta-(3-indolyl)-propionic acid	Amino Acid And Its Derivatives	NEG	204.225	C11H12N2O2	723300	763600	720300	745200	993300	836000	918200	615100	281500	639800	765700	821800	20064	HMDB0030396	-	-	-	-
Com_648_neg	10.95	D-Ribulose 1,5-bisphosphate	Carbohydrates And Its Derivatives	NEG	310.09	C5H12O11P2	8933	9958	8576	13320	11880	8901	7986	8020	11960	8450	9980	9808	-	HMDB0244230	C01182	ko01100//Metabolic pathways;ko01110//Biosynthesis of secondary metabolites;ko01120//Microbial metabolism in diverse environments;ko01200//Carbon metabolism;ko00630//Glyoxylate and dicarboxylate metabolism;ko00710//Carbon fixation in photosynthetic organisms	Carbohydrate metabolism;Energy metabolism;Global and overview maps	Metabolism
Com_649_neg	0.9	D-Xylulose 5-phosphate	Carbohydrates And Its Derivatives	NEG	230.11	C5H11O8P	2571000	3938000	3404000	2198000	2749000	2442000	2031000	1647000	2447000	2135000	2603000	2802000	4212-65-1	HMDB0000868	C00231	ko01100//Metabolic pathways;ko01110//Biosynthesis of secondary metabolites;ko01120//Microbial metabolism in diverse environments;ko01230//Biosynthesis of amino acids;ko01200//Carbon metabolism;ko00030//Pentose phosphate pathway;ko00040//Pentose and glucuronate interconversions;ko00710//Carbon fixation in photosynthetic organisms;ko00053//Ascorbate and aldarate metabolism	Carbohydrate metabolism;Energy metabolism;Global and overview maps	Metabolism
Com_650_neg	0.7	Glutaric Acid	Organic Acid And Its Derivatives	NEG	132.115	C5H8O4	1014000	980900	912800	973100	2072000	1051000	839100	991600	677100	1141000	1332000	1437000	110-94-1	HMDB0000661	C00489	ko01100//Metabolic pathways;ko01120//Microbial metabolism in diverse environments;ko00310//Lysine degradation;ko00071//Fatty acid degradation	Amino acid metabolism;Global and overview maps;Lipid metabolism	Metabolism
Com_651_neg	0.88	L-Cysteinesulfinic acid	Organic Acid And Its Derivatives	NEG	153.16	C3H7NO4S	11010	19350	19970	13800	11830	10180	16650	12750	6875	18420	13260	14410	1115-65-7	HMDB0000996	C00606	ko01100//Metabolic pathways;ko00270//Cysteine and methionine metabolism;ko00430//Taurine and hypotaurine metabolism	Amino acid metabolism;Global and overview maps;Metabolism of other amino acids	Metabolism
Com_652_neg	15.16	Linolelaidic Acid (C18:2N6T)	Lipids	NEG	280.445	C18H32O2	37450	35400	35360	26560	44100	22230	19230	24250	19170	20930	29540	39100	--	--	-	-	-	-
Com_653_neg	12.48	Lysope 16:0	Lipids	NEG	453.55	C21H44NO7P	68780	90190	103100	118700	246000	115300	57480	60800	216800	87170	106900	97320	--	--	-	-	-	-
Com_654_neg	12.81	Lysope 18:1	Lipids	NEG	479.588	C23H46NO7P	13570	14770	18120	14170	16320	12850	13320	10820	18840	13340	11550	11770	--	--	-	-	-	-
Com_655_neg	2.15	N-Acetylalanine	Amino Acid And Its Derivatives	NEG	131.13	C5H9NO3	365200	325600	317800	145400	242000	202200	321100	174800	165800	205000	237200	253400	-	HMDB0255053	-	-	-	-
Com_656_neg	2.02	N-Acetyl-Asp-Glu	Amino Acid And Its Derivatives	NEG	304.253	C11H16N2O8	16950	18890	15680	38590	23710	26950	16830	17150	6756	13670	17790	24990	--	--	C12270	ko01100//Metabolic pathways;ko00250//Alanine, aspartate and glutamate metabolism	Amino acid metabolism;Global and overview maps	Metabolism
Com_657_neg	1.81	N-Acetyl-D-glucosamine 6-phosphate	Carbohydrates And Its Derivatives	NEG	301.188	C8H16NO9P	42260	37660	40600	72350	98980	94350	45660	32120	19130	44110	49800	65180	73495-11-1	HMDB0002817	C00357	ko01100//Metabolic pathways;ko00520//Amino sugar and nucleotide sugar metabolism	Carbohydrate metabolism;Global and overview maps	Metabolism
Com_658_neg	0.69	Thymidine 5'-diphosphate	Nucleotide And Its Derivates	NEG	402.19	C10H16N2O11P2	11320	12970	9564	17530	17160	44780	23080	21390	4256	15920	31010	11590	491-97-4	HMDB0001274	C00363	ko01100//Metabolic pathways;ko00240//Pyrimidine metabolism	Global and overview maps;Nucleotide metabolism	Metabolism
Com_659_neg	0.89	D-Ribose 5-phosphate	Carbohydrates And Its Derivatives	NEG	230.11	C5H11O8P	2227000	2785000	2750000	1858000	2166000	1798000	1652000	1261000	1790000	1837000	2026000	2205000	34980-65-9	HMDB0001548	C00117	ko01100//Metabolic pathways;ko01110//Biosynthesis of secondary metabolites;ko01120//Microbial metabolism in diverse environments;ko01230//Biosynthesis of amino acids;ko01200//Carbon metabolism;ko00230//Purine metabolism;ko00030//Pentose phosphate pathway;ko00710//Carbon fixation in photosynthetic organisms;ko00750//Vitamin B6 metabolism;ko00440//Phosphonate and phosphinate metabolism	Carbohydrate metabolism;Energy metabolism;Global and overview maps;Metabolism of cofactors and vitamins;Metabolism of other amino acids;Nucleotide metabolism	Metabolism
Com_660_neg	1.41	D-threo-Isocitric acid	Organic Acid And Its Derivatives	NEG	192.124	C6H8O7	27400000	38350000	25090000	28000000	31100000	45080000	22900000	17320000	35020000	23360000	37980000	30410000	-	HMDB0304324	-	-	-	-
Com_661_neg	1.9	L-Homoserine	Amino Acid And Its Derivatives	NEG	119.119	C4H9NO3	8738	10390	9987	6505	16170	12010	9808	2313	2302	9314	8388	10590	672-15-1	HMDB0000719	C00263	ko01100//Metabolic pathways;ko01110//Biosynthesis of secondary metabolites;ko01120//Microbial metabolism in diverse environments;ko01230//Biosynthesis of amino acids;ko00270//Cysteine and methionine metabolism;ko00260//Glycine, serine and threonine metabolism;ko00300//Lysine biosynthesis;ko00920//Sulfur metabolism	Amino acid metabolism;Energy metabolism;Global and overview maps	Metabolism
Com_662_neg	2.37	Erucic acid	Lipids	NEG	338.568	C22H42O2	158000	138800	158800	72990	118200	110200	129900	93790	65310	105600	105900	102500	112-86-7	HMDB0002068	C08316	ko01040//Biosynthesis of unsaturated fatty acids	Lipid metabolism	Metabolism
Com_663_neg	0.75	dADP	Nucleotide And Its Derivates	NEG	411.202	C10H15N5O9P2	9021	16470	19950	20960	12040	18660	18510	19880	28380	8608	10150	14280	326322	HMDB0001508	C00206	ko01100//Metabolic pathways;ko00230//Purine metabolism	Global and overview maps;Nucleotide metabolism	Metabolism
Com_664_neg	0.9	D-Arabinose 5-phosphate	Carbohydrates And Its Derivatives	NEG	230.11	C5H11O8P	2244000	3380000	3431000	2334000	2558000	2384000	1973000	1530000	2407000	1768000	2586000	2602000	13137-52-5	HMDB0011734	C01112	ko01100//Metabolic pathways	Global and overview maps	Metabolism
Com_665_neg	0.82	Deoxyribose 5-Phosphate	Carbohydrates And Its Derivatives	NEG	214.11	C5H11O7P	45000	44590	40120	29600	41530	61410	64990	58260	46090	44410	74540	32970	102916-66-5	HMDB0001031	C00673	ko01100//Metabolic pathways;ko00030//Pentose phosphate pathway	Carbohydrate metabolism;Global and overview maps	Metabolism
Com_666_neg	0.92	dUMP	Nucleotide And Its Derivates	NEG	308.182	C9H13N2O8P	1515000	1993000	1766000	503100	336000	474300	1184000	1058000	583700	827100	1160000	1058000	964-26-1	HMDB0001409	C00365	ko01100//Metabolic pathways;ko00240//Pyrimidine metabolism	Global and overview maps;Nucleotide metabolism	Metabolism
Com_667_neg	0.87	alpha-D-Galactose 1-phosphate	Carbohydrates And Its Derivatives	NEG	260.136	C6H13O9P	22890000	31430000	27120000	23280000	24830000	25160000	21600000	19230000	23410000	23670000	22050000	24770000	2255-14-3	HMDB0000645	C00446	ko01100//Metabolic pathways;ko00052//Galactose metabolism;ko00520//Amino sugar and nucleotide sugar metabolism	Carbohydrate metabolism;Global and overview maps	Metabolism
Com_668_neg	0.94	O-Phospho-L-Tyrosine	Amino Acid And Its Derivatives	NEG	261.168	C9H12NO6P	29090	45160	55210	34920	42490	33410	60590	36740	26570	38110	52260	43820	-	HMDB0006049	-	-	-	-
Com_669_neg	0.9	Ribose 1-phosphate	Carbohydrates And Its Derivatives	NEG	230.11	C5H11O8P	2531000	3443000	3100000	2269000	2569000	2377000	1943000	1500000	2350000	2127000	2446000	2559000	14075-00-4	HMDB0001489	C00620	ko01100//Metabolic pathways;ko00230//Purine metabolism;ko00030//Pentose phosphate pathway	Carbohydrate metabolism;Global and overview maps;Nucleotide metabolism	Metabolism
Com_670_neg	0.87	s7p	Carbohydrates And Its Derivatives	NEG	290.16	C7H15O10P	394600	633500	477900	245900	284100	330100	255800	188500	224900	300200	362600	418000	--	--	C05382	ko01100//Metabolic pathways;ko01110//Biosynthesis of secondary metabolites;ko01120//Microbial metabolism in diverse environments;ko01230//Biosynthesis of amino acids;ko01200//Carbon metabolism;ko00030//Pentose phosphate pathway;ko00710//Carbon fixation in photosynthetic organisms	Carbohydrate metabolism;Energy metabolism;Global and overview maps	Metabolism
Com_671_neg	0.7	UDP	Nucleotide And Its Derivates	NEG	404.16	C9H14N2O12P2	783200	896500	774800	520500	1200000	875500	755200	255300	490100	758000	794100	1003000	58-98-0	HMDB0000295	C00015	ko01100//Metabolic pathways;ko00240//Pyrimidine metabolism;ko00908//Zeatin biosynthesis	Global and overview maps;Metabolism of terpenoids and polyketides;Nucleotide metabolism	Metabolism
Com_672_neg	1	Uridine 5'-Diphospho-N-Acetylgalactosamine	Nucleotide And Its Derivates	NEG	607.354	C17H27N3O17P2	21930	17270	22850	14320	17740	24110	30300	16480	8679	9194	18950	15540	7277-98-7	HMDB0000304	-	-	-	-
Com_673_neg	0.92	UDP-galactose	Nucleotide And Its Derivates	NEG	566.3	C15H24N2O17P2	6704000	9721000	8696000	6376000	8381000	8287000	6454000	3255000	5116000	5882000	7365000	6771000	1955-26-6	HMDB0012305	C00052	ko01100//Metabolic pathways;ko00052//Galactose metabolism;ko00520//Amino sugar and nucleotide sugar metabolism	Carbohydrate metabolism;Global and overview maps	Metabolism
Com_674_neg	0.94	UDP-D-glucuronate	Nucleotide And Its Derivates	NEG	580.285	C15H22N2O18P2	174300	275000	321500	114300	172600	232000	166300	103300	130600	123300	191800	169700	2616-64-0	HMDB0000935	C00167	ko01100//Metabolic pathways;ko00520//Amino sugar and nucleotide sugar metabolism;ko00040//Pentose and glucuronate interconversions;ko00053//Ascorbate and aldarate metabolism	Carbohydrate metabolism;Global and overview maps	Metabolism
Com_675_neg	0.96	L-(+)-Rhamnose	Carbohydrates And Its Derivatives	NEG	164.16	C6H12O5	221600	207100	197800	76030	66470	40960	267200	172100	101300	144300	138600	140900	3615-41-6	HMDB0000849	C00507	ko01100//Metabolic pathways;ko01120//Microbial metabolism in diverse environments;ko00051//Fructose and mannose metabolism	Carbohydrate metabolism;Global and overview maps	Metabolism
Com_676_neg	0.88	Ligustrazine	Alkaloids and derivatives	NEG	136.197	C8H12N2	246900	215600	264700	157500	167200	85260	197300	162600	120000	139100	232900	192300	1124-11-4	HMDB0036584	-	-	-	-
Com_677_neg	0.98	L-Rhamnose	Carbohydrates And Its Derivatives	NEG	164.16	C6H12O5	291100	233600	329300	180200	142400	94270	356800	233100	145300	213700	199100	257600	3615-41-6	HMDB0000849	C00507	ko01100//Metabolic pathways;ko01120//Microbial metabolism in diverse environments;ko00051//Fructose and mannose metabolism	Carbohydrate metabolism;Global and overview maps	Metabolism
Com_678_neg	9.84	4'-Methoxyresveratrol	Phenylpropanoids and polyketides	NEG	242.27	C15H14O3	31470	25060	33710	20730	20330	26090	20810	25970	25760	36350	51490	54250	--	--	-	-	-	-
Com_679_neg	4.59	D-Panthotenate	Amino Acid And Its Derivatives	NEG	219.235	C9H17NO5	166500	165100	157700	274900	402200	277500	177400	109600	158400	161100	198100	241500	--	--	C00864	ko01100//Metabolic pathways;ko01110//Biosynthesis of secondary metabolites;ko00410//beta-Alanine metabolism;ko00770//Pantothenate and CoA biosynthesis	Global and overview maps;Metabolism of cofactors and vitamins;Metabolism of other amino acids	Metabolism
Com_680_neg	0.96	Melibiose	Carbohydrates And Its Derivatives	NEG	342.3	C12H22O11	281700	302400	226900	231200	190700	298700	4332000	2358000	454700	694500	1289000	992800	13299-20-2	HMDB0000048	C05402	ko01100//Metabolic pathways;ko02010//ABC transporters;ko00052//Galactose metabolism	Carbohydrate metabolism;Global and overview maps;Membrane transport	Environmental Information Processing;Metabolism
Com_681_neg	1.01	Maltose	Carbohydrates And Its Derivatives	NEG	342.3	C12H22O11	76890	137100	85640	91220	111500	144200	185600	101100	75680	83580	81210	90890	-	HMDB0246552	C00208	ko01100//Metabolic pathways;ko01110//Biosynthesis of secondary metabolites;ko02010//ABC transporters;ko00500//Starch and sucrose metabolism	Carbohydrate metabolism;Global and overview maps;Membrane transport	Environmental Information Processing;Metabolism
Com_682_neg	10.67	Cedrol	Terpenoids	NEG	222.37	C15H26O	10990	18970	13110	21940	15800	17070	16060	15630	11880	18640	12070	22420	-	HMDB0303492	-	-	-	-
Com_683_neg	2.33	alpha-Arbutin	Carbohydrates And Its Derivatives	NEG	272.25	C12H16O7	5745	10940	15970	8674	10410	8726	15280	5901	11670	7709	11950	12000	--	--	-	-	-	-
Com_684_neg	6.74	Hydroferulic acid	Phenylpropanoids and polyketides	NEG	196.2	C10H12O4	28580	26600	34520	19800	14880	41610	21370	12720	28360	21350	28740	26530	--	--	-	-	-	-
Com_685_neg	0.92	Fructose	Carbohydrates And Its Derivatives	NEG	180.16	C6H12O6	4207000	3848000	3873000	3061000	3987000	4551000	3056000	1991000	2513000	3430000	3850000	3723000	53188-23-1	HMDB0000660	C02336	ko00520//Amino sugar and nucleotide sugar metabolism	Carbohydrate metabolism	Metabolism
Com_686_neg	2.13	Vidarabine	Nucleotide And Its Derivates	NEG	267.241	C10H13N5O4	1900000	1847000	1830000	1081000	1253000	1244000	2447000	1666000	977000	1375000	1647000	1673000	24356-66-9	HMDB0014340	-	-	-	-
Com_687_neg	18.46	Diallyl sulfide	Organosulfur compounds	NEG	114.21	C6H10S	7645000	6225000	7705000	6587000	5639000	7474000	8009000	8189000	7118000	6638000	7885000	5563000	592-88-1	HMDB0036491	-	-	-	-
Com_688_neg	0.89	Cinnamyl acetate	Benzene and substituted derivatives	NEG	176.21	C11H12O2	110900	92670	83790	89420	88050	73500	165000	160200	127000	89690	103500	99560	21040-45-9	HMDB0029699	-	-	-	-
Com_689_neg	18.287	(-)-alpha-Pinene	Terpenoids	NEG	136.23	C10H16	1336000	909000	1280000	911800	1319000	1355000	1319000	1274000	1259000	1312000	1311000	1270000	--	--	C06308	ko01100//Metabolic pathways;ko01110//Biosynthesis of secondary metabolites;ko01062//Biosynthesis of terpenoids and steroids;ko00902//Monoterpenoid biosynthesis	Chemical structure transformation maps;Global and overview maps;Metabolism of terpenoids and polyketides	Metabolism
Com_690_neg	10.093	1,11-Undecanedicarboxylic acid	Organic Acid And Its Derivatives	NEG	244.33	C13H24O4	175500	162200	189200	205300	177900	203900	200400	197600	179100	171700	188100	215200	505-52-2	HMDB0002327	-	-	-	-
Com_691_neg	11.908	Hexadecanedioic acid	Lipids	NEG	286.41	C16H30O4	32740	29100	42120	38690	48670	38670	46230	48090	53490	35670	36730	36420	-	HMDB0304377	C19615	ko01100//Metabolic pathways;ko00073//Cutin, suberine and wax biosynthesis	Global and overview maps;Lipid metabolism	Metabolism
Com_692_neg	0.99	Glycolic acid	Organic Acid And Its Derivatives	NEG	76.05	C2H4O3	149900	137600	181500	117800	123600	79610	145600	120500	127500	116100	122500	142200	-	HMDB0304424	C00160	ko01100//Metabolic pathways;ko01110//Biosynthesis of secondary metabolites;ko01120//Microbial metabolism in diverse environments;ko01200//Carbon metabolism;ko00630//Glyoxylate and dicarboxylate metabolism	Carbohydrate metabolism;Global and overview maps	Metabolism
Com_693_neg	5.29	Catechol	Phenols And Its Derivatives	NEG	110.11	C6H6O2	7129	20280	12130	26010	26000	23180	27400	20740	51280	30900	17800	23850	120-80-9	HMDB0000957	-	-	-	-
Com_694_neg	7.42	4-Ethylphenol	Phenols And Its Derivatives	NEG	122.16	C8H10O	82850	108597	113700	119800	164000	143200	79880	42650	136300	82540	119300	141600	123-07-9	HMDB0029306	C13637	ko01120//Microbial metabolism in diverse environments	Global and overview maps	Metabolism
Com_696_neg	5.64	3,4-Dihydroxyhydrocinnamic acid	Phenylpropanoids and polyketides	NEG	182.17	C9H10O4	123200	711200	168900	267700	404500	401500	470800	274700	387800	256300	375400	214600	1078-61-1	HMDB0000423	C10447	ko00350//Tyrosine metabolism	Amino acid metabolism	Metabolism
Com_697_neg	12.09	Shogaol	Phenols And Its Derivatives	NEG	276.371	C17H24O3	389400	371700	422400	399400	389200	469600	409000	415200	470000	388600	428600	412200	--	--	-	-	-	-
Com_698_neg	0.9	beta-L-Arabinose	Carbohydrates And Its Derivatives	NEG	150.13	C5H10O5	210400	226200	317500	194700	209600	203200	240900	229300	236200	295300	237300	171900	7296-56-2	HMDB0000646	-	-	-	-
Com_699_neg	0.99	Madecassic acid	Terpenoids	NEG	504.7	C30H48O6	391500	379800	401400	143800	140600	95770	582100	315700	166200	288500	289900	295200	18449-41-7	HMDB0036670	-	-	-	-
Com_700_neg	0.9	Manninotriose	Lipids	NEG	504.437	C18H32O16	10490	9384	6735	4839	12310	11170	14640	8464	7458	8608	7091	16050	-	HMDB0247628	C05404	ko01100//Metabolic pathways;ko00052//Galactose metabolism	Carbohydrate metabolism;Global and overview maps	Metabolism
Com_701_neg	18.28	(+)-Dipentene	Terpenoids	NEG	136.234	C10H16	532700	327200	316600	392500	285600	457100	407000	245200	284300	341200	276600	285800	--	--	C06099	ko01100//Metabolic pathways;ko01110//Biosynthesis of secondary metabolites;ko01062//Biosynthesis of terpenoids and steroids;ko00902//Monoterpenoid biosynthesis;ko00903//Limonene and pinene degradation	Chemical structure transformation maps;Global and overview maps;Metabolism of terpenoids and polyketides	Metabolism
Com_702_neg	0.93	Oxalic acid	Organic Acid And Its Derivatives	NEG	90.035	C2H2O4	210700	277700	268400	426400	319800	767000	535400	375700	385400	438200	452500	414600	-	HMDB0303019	C00209	ko01100//Metabolic pathways;ko01120//Microbial metabolism in diverse environments;ko00230//Purine metabolism;ko00630//Glyoxylate and dicarboxylate metabolism	Carbohydrate metabolism;Global and overview maps;Nucleotide metabolism	Metabolism
Com_703_neg	18.28	1-Indanone	Organoheterocyclic compounds	NEG	132.16	C9H8O	1140000	1128000	1186000	1210000	1177000	931000	1185000	1102000	1113000	1095000	1172000	1108000	-	HMDB0059602	C01504	ko01120//Microbial metabolism in diverse environments	Global and overview maps	Metabolism
Com_704_neg	9.72	Anthraquinone-2-carboxylic Acid	Phenols And Its Derivatives	NEG	252.222	C15H8O4	1455000	1512000	1471000	1404000	1442000	1614000	1492000	1520000	1552000	1356000	1470000	1466000	--	--	-	-	-	-
Com_705_neg	5.54	4-Hydroxyquinazoline	Organoheterocyclic compounds	NEG	146.146	C8H6N2O	230200	224800	168100	196600	282300	183400	143000	74680	83870	169100	167700	192500	-	HMDB0246465	-	-	-	-
Com_706_neg	5.443	Cryptochlorogenic acid	Alcohols and polyols	NEG	354.309	C16H18O9	993500	1221000	1487000	878000	1400000	1290000	1271000	774800	995300	1005000	1172000	1133000	905-99-7	HMDB0030653	-	-	-	-
Com_707_neg	8.518	Naringenin chalcone	Flavonoids	NEG	272.253	C15H12O5	126000	257500	723000	11820	31560	11150	13220	34040	115300	125400	156900	155800	5071-40-9	HMDB0029631	C06561	ko01100//Metabolic pathways;ko01110//Biosynthesis of secondary metabolites;ko01061//Biosynthesis of phenylpropanoids;ko00941//Flavonoid biosynthesis	Biosynthesis of other secondary metabolites;Chemical structure transformation maps;Global and overview maps	Metabolism
Com_708_neg	0.76	L-Histidine	Amino Acid And Its Derivatives	NEG	155.15	C6H9N3O2	1261000	1729000	1477000	2416000	2677000	2603000	1617000	1382000	1437000	1414000	1714000	1721000	71-00-1	HMDB0000177	C00135	ko01100//Metabolic pathways;ko01110//Biosynthesis of secondary metabolites;ko01060//Biosynthesis of plant secondary metabolites;ko01230//Biosynthesis of amino acids;ko02010//ABC transporters;ko00470//D-Amino acid metabolism;ko00970//Aminoacyl-tRNA biosynthesis;ko01065//Biosynthesis of alkaloids derived from histidine and purine;ko00340//Histidine metabolism;ko00410//beta-Alanine metabolism	Amino acid metabolism;Chemical structure transformation maps;Global and overview maps;Membrane transport;Metabolism of other amino acids;Translation	Environmental Information Processing;Genetic Information Processing;Metabolism
Com_709_neg	0.97	Choline bitartrate	Amines	NEG	253.25	C9H19NO7	72350	79280	80410	84260	50200	83530	106500	56750	66590	120500	87760	84060	-	HMDB0250194	C00919	ko02010//ABC transporters	Membrane transport	Environmental Information Processing
Com_710_neg	0.91	D-(+)-Cellobiose	Carbohydrates And Its Derivatives	NEG	342.3	C12H22O11	32740	72590	55380	81920	108600	123700	194000	76240	68610	62200	91350	71740	528-50-7	HMDB0000055	-	-	-	-
Com_711_neg	6.81	trans-Ferulate	Phenolic acids	NEG	194.18	C10H10O4	94390	88120	80500	96360	188500	153000	46850	56700	118600	81730	86550	90080	537-98-4	HMDB0000954	C01494	ko01100//Metabolic pathways;ko01110//Biosynthesis of secondary metabolites;ko01061//Biosynthesis of phenylpropanoids;ko00940//Phenylpropanoid biosynthesis	Biosynthesis of other secondary metabolites;Chemical structure transformation maps;Global and overview maps	Metabolism
Com_712_neg	0.89	L-Sorbose	Carbohydrates And Its Derivatives	NEG	180.16	C6H12O6	3582000	4428000	4420000	5379000	6202000	3772000	4316000	3282000	3572000	4281000	3285000	4763000	470-15-5	HMDB0001266	C00247	ko01100//Metabolic pathways;ko00051//Fructose and mannose metabolism	Carbohydrate metabolism;Global and overview maps	Metabolism
Com_713_neg	0.97	Cytidylic acid	Nucleotide And Its Derivates	NEG	323.2	C9H14N3O8P	65950	62740	68860	37130	39210	27110	54110	40250	66070	28100	44630	43570	84-52-6	HMDB0240312	C00055	ko01100//Metabolic pathways;ko00240//Pyrimidine metabolism	Global and overview maps;Nucleotide metabolism	Metabolism
Com_714_neg	0.83	2-Amino-3-hydroxypropionic acid	Amino Acid And Its Derivatives	NEG	105.09	C3H7NO3	3974000	4405000	3872000	4681000	6129000	5131000	3091000	2041000	3709000	3967000	3959000	4219000	--	--	-	-	-	-
Com_715_neg	0.86	Azetidine-2-carboxylic acid	Amino Acid And Its Derivatives	NEG	101.1	C4H7NO2	19800	12550	27360	17030	22410	11320	24780	10110	18100	18810	14620	8108	-	HMDB0248797	-	-	-	-
Com_716_neg	0.94	L-Proline	Amino Acid And Its Derivatives	NEG	115.131	C5H9NO2	4948000	4549000	4781000	4885000	4238000	5780000	4661000	3850000	3867000	5053000	4965000	5097000	-	HMDB0251528	C00148	ko01100//Metabolic pathways;ko01110//Biosynthesis of secondary metabolites;ko01230//Biosynthesis of amino acids;ko02010//ABC transporters;ko00470//D-Amino acid metabolism;ko00330//Arginine and proline metabolism;ko00970//Aminoacyl-tRNA biosynthesis;ko00332//Carbapenem biosynthesis	Amino acid metabolism;Biosynthesis of other secondary metabolites;Global and overview maps;Membrane transport;Metabolism of other amino acids;Translation	Environmental Information Processing;Genetic Information Processing;Metabolism
Com_717_neg	0.85	Ala-Gln	Amino Acid And Its Derivatives	NEG	217.22	C8H15N3O4	34910	36970	52100	18320	29520	30210	34900	47460	32030	24290	24740	23750	-	HMDB0248109	-	-	-	-
Com_718_neg	1.038	4-Hydroxyisoleucine	Amino Acid And Its Derivatives	NEG	147.172	C6H13NO3	19440000	22260000	22060000	18960000	17740000	17970000	21170000	16280000	15340000	16940000	19970000	20170000	--	--	-	-	-	-
Com_719_neg	0.9	D-Galactose	Carbohydrates And Its Derivatives	NEG	180.16	C6H12O6	2712000	2561000	2676000	2041000	2228000	2566000	2016000	2080000	2203000	2492000	2512000	2682000	-	HMDB0250761	C00124	ko01100//Metabolic pathways;ko00052//Galactose metabolism	Carbohydrate metabolism;Global and overview maps	Metabolism
Com_720_neg	0.8	L-Cycloserine	Amino Acid And Its Derivatives	NEG	102.09	C3H6N2O2	39150	39300	48020	26350	21870	25200	35600	35210	42750	22190	32350	29860	68-41-7	HMDB0014405	C08057	ko01100//Metabolic pathways;ko01110//Biosynthesis of secondary metabolites	Global and overview maps	Metabolism
Com_721_neg	1.7	Pyridoxal 5-phosphate	Vitamins	NEG	247.14	C8H10NO6P	6561	10790	11090	13380	17730	21530	8133	11010	15830	11570	16730	19580	54-47-7	HMDB0001491	C00018	ko01100//Metabolic pathways;ko00750//Vitamin B6 metabolism;ko00730//Thiamine metabolism	Global and overview maps;Metabolism of cofactors and vitamins	Metabolism
Com_722_neg	4.61	2-Hydroxy-2-methylbutanoic acid	Lipids	NEG	118.13	C5H10O3	3521	3252	11380	4573	9555	8655	5016	5580	2904	6374	9136	7167	3739-30-8	HMDB0001987	-	-	-	-
Com_723_neg	0.92	D-Ribose	Carbohydrates And Its Derivatives	NEG	150.13	C5H10O5	322800	334800	371700	289700	258400	345600	393000	311500	273000	278500	369500	343500	613-83-2	HMDB0000283	-	-	-	-
Com_724_neg	5.801	Caffeic acid	Phenolic acids	NEG	180.16	C9H8O4	153300	193900	199600	184800	332200	323500	193900	237200	334000	307500	171800	249700	4361-87-9	HMDB0003501	-	-	-	-
Com_725_neg	0.69	Oxalacetic acid	Organic Acid And Its Derivatives	NEG	132.07	C4H4O5	607100	728600	1069000	484600	833000	602700	633200	356200	538900	396800	302900	564000	328-42-7	HMDB0000223	C00036	ko01100//Metabolic pathways;ko01110//Biosynthesis of secondary metabolites;ko01120//Microbial metabolism in diverse environments;ko01060//Biosynthesis of plant secondary metabolites;ko01230//Biosynthesis of amino acids;ko01200//Carbon metabolism;ko00470//D-Amino acid metabolism;ko01061//Biosynthesis of phenylpropanoids;ko01070//Biosynthesis of plant hormones;ko01063//Biosynthesis of alkaloids der…	Amino acid metabolism;Biosynthesis of other secondary metabolites;Carbohydrate metabolism;Chemical structure transformation maps;Energy metabolism;Global and overview maps;Metabolism of other amino acids	Metabolism
Com_726_neg	6.531	p-Hydroxy-cinnamic acid	Phenolic acids	NEG	164.16	C9H8O3	73780	110600	59670	157500	130700	164600	85710	82820	32200	75400	57760	96220	--	--	C00811	ko01100//Metabolic pathways;ko01110//Biosynthesis of secondary metabolites;ko01061//Biosynthesis of phenylpropanoids;ko00940//Phenylpropanoid biosynthesis;ko00350//Tyrosine metabolism;ko00950//Isoquinoline alkaloid biosynthesis;ko00130//Ubiquinone and other terpenoid-quinone biosynthesis	Amino acid metabolism;Biosynthesis of other secondary metabolites;Chemical structure transformation maps;Global and overview maps;Metabolism of cofactors and vitamins	Metabolism
Com_727_neg	1.284	Chrysin	Flavonoids	NEG	254.24	C15H10O4	67240	71260	69660	14980	17450	15410	120500	55980	26280	30680	57600	45320	480-40-0	HMDB0036619	C10028	ko00941//Flavonoid biosynthesis	Biosynthesis of other secondary metabolites	Metabolism
Com_728_neg	8.683	Naringenin	Flavonoids	NEG	272.25	C15H12O5	65770	110900	304400	5409	8951	5204	6181	23730	33440	50370	60870	57800	480-41-1	HMDB0002670	C00509	ko01100//Metabolic pathways;ko01110//Biosynthesis of secondary metabolites;ko01061//Biosynthesis of phenylpropanoids;ko00941//Flavonoid biosynthesis;ko00943//Isoflavonoid biosynthesis	Biosynthesis of other secondary metabolites;Chemical structure transformation maps;Global and overview maps	Metabolism
Com_729_neg	11.419	Peonidin chloride	Flavonoids	NEG	336.72	C16H13ClO6	28010	36970	20180	23380	25980	31180	25760	34430	40390	38440	32840	27910	--	--	-	-	-	-
Com_730_neg	6.451	Rutin	Flavonoids	NEG	610.518	C27H30O16	2962000	4862000	8502000	3556000	8949000	5027000	8132000	7303000	8777000	4933000	6669000	6457000	153-18-4	HMDB0003249	C05625	ko01100//Metabolic pathways;ko01110//Biosynthesis of secondary metabolites;ko00944//Flavone and flavonol biosynthesis	Biosynthesis of other secondary metabolites;Global and overview maps	Metabolism
Com_731_neg	1.19	Malonic acid	Organic Acid And Its Derivatives	NEG	104.011	C3H4O4	86420	162500	128000	88920	164100	202100	176200	143200	168500	170100	138500	116400	141-82-2	HMDB0000691	C00383	ko01100//Metabolic pathways;ko00240//Pyrimidine metabolism;ko00410//beta-Alanine metabolism;ko00061//Fatty acid biosynthesis;ko01212//Fatty acid metabolism	Global and overview maps;Lipid metabolism;Metabolism of other amino acids;Nucleotide metabolism	Metabolism
Com_732_neg	0.91	D-Fructose-1,6-biphosphate	Carbohydrates And Its Derivatives	NEG	339.996	C6H14O12P2	318700	335400	358500	418800	357200	344400	377200	277000	333000	312100	505500	300400	--	--	-	-	-	-
Com_733_neg	6.08	Myricetin 3-O-rutinoside	Flavonoids	NEG	626.148	C27H30O17	3516	6309	13410	3233	4587	6141	4830	5100	4271	6564	5969	5797	--	--	-	-	-	-
Com_734_neg	0.99	Galactinol	Carbohydrates And Its Derivatives	NEG	342.116	C12H22O11	139300	145500	158800	116900	127300	162700	5006000	1979000	444700	1029000	1240000	928400	3687-64-7	HMDB0005826	C01235	ko01100//Metabolic pathways;ko00052//Galactose metabolism	Carbohydrate metabolism;Global and overview maps	Metabolism
Com_735_neg	0.93	Ribulose-5-phosphate	Carbohydrates And Its Derivatives	NEG	230.02	C5H11O8P	1307000	1765000	1550000	1361000	1721000	1564000	1076000	667600	1053000	1012000	1364000	1344000	--	--	C00199	ko01100//Metabolic pathways;ko01110//Biosynthesis of secondary metabolites;ko01120//Microbial metabolism in diverse environments;ko01230//Biosynthesis of amino acids;ko01200//Carbon metabolism;ko00030//Pentose phosphate pathway;ko00040//Pentose and glucuronate interconversions;ko00710//Carbon fixation in photosynthetic organisms;ko00740//Riboflavin metabolism	Carbohydrate metabolism;Energy metabolism;Global and overview maps;Metabolism of cofactors and vitamins	Metabolism
Com_736_neg	6.78	Acetyl tryptophan	Amino Acid And Its Derivatives	NEG	246	C13H14N2O3	17600	24710	23760	12190	22220	9079	32900	32650	20460	26060	20770	23270	--	--	-	-	-	-
Com_737_neg	8.46	Myristoleic acid	Lipids	NEG	226	C14H26O2	82900	59900	66530	56830	39290	44250	89160	105700	55900	55030	60950	54200	544-64-9	HMDB0002000	-	-	-	-
Com_738_neg	1.05	D(+)-Melezitose O-rhamnoside	Carbohydrates And Its Derivatives	NEG	650.1	C24H42O20	61780	37570	23810	20300	35900	35190	20280	20130	31060	24190	27230	23260	--	--	-	-	-	-
Com_739_neg	1.22	2-Deoxyribose 5'-phosphate	Nucleotide And Its Derivates	NEG	214.1	C5H11O7P	104400	149700	149900	149000	183600	243500	189000	151300	161800	157300	193100	202600	--	--	-	-	-	-
Com_740_neg	12.07	13(S)-HOTrE	Lipids	NEG	294.2	C18H30O3	16380	15300	26100	14710	16720	29550	8346	23940	13910	22520	14390	16890	--	--	C16316	ko00592//alpha-Linolenic acid metabolism	Lipid metabolism	Metabolism
Com_741_neg	12.07	9-KODE	Lipids	NEG	294.2	C18H30O3	13960	17130	20130	14140	25460	22650	7990	17830	12360	12790	16350	18420	-	HMDB0004669	C14766	ko00591//Linoleic acid metabolism	Lipid metabolism	Metabolism
Com_742_neg	10.92	9(S)-HpOTrE	Lipids	NEG	310.1	C18H30O4	2600000	2463000	2696000	2846000	2529000	2656000	2727000	2763000	2671000	2461000	2801000	2906000	--	--	C16321	ko01110//Biosynthesis of secondary metabolites;ko00592//alpha-Linolenic acid metabolism	Global and overview maps;Lipid metabolism	Metabolism
Com_743_neg	11.36	13-HOTrE(r)	Lipids	NEG	294	C18H30O3	390000	418000	385400	378300	369900	448700	457100	444900	409000	331900	420100	413200	--	--	-	-	-	-
Com_744_neg	12.67	12,13-EODE	Lipids	NEG	296	C18H32O3	131500	141600	170700	42650	57770	53890	233000	273700	133600	110100	137600	149800	--	--	-	-	-	-
Com_745_neg	11.45	13-HPODE	Lipids	NEG	312.1	C18H32O4	368600	485000	383800	181600	335400	442100	282100	482500	350000	315700	352300	386900	33964-75-9	HMDB0003871	C04717	ko01100//Metabolic pathways;ko00591//Linoleic acid metabolism	Global and overview maps;Lipid metabolism	Metabolism
Com_746_neg	2.04	Citramalate	Organic Acid And Its Derivatives	NEG	148	C5H8O5	171600	231400	187700	136400	223100	153500	183900	95140	109400	138800	167400	147000	597-44-4	HMDB0000426	-	-	-	-
Com_747_neg	0.95	UDP-D-glucose	Nucleotide And Its Derivates	NEG	566.1	C15H24N2O17P2	4761000	5624000	5052000	3956000	4735000	4894000	4050000	2307000	3094000	4193000	4133000	4615000	133-89-1	HMDB0000286	C00029	ko01100//Metabolic pathways;ko01110//Biosynthesis of secondary metabolites;ko01060//Biosynthesis of plant secondary metabolites;ko00052//Galactose metabolism;ko00520//Amino sugar and nucleotide sugar metabolism;ko00040//Pentose and glucuronate interconversions;ko00908//Zeatin biosynthesis;ko00053//Ascorbate and aldarate metabolism;ko00500//Starch and sucrose metabolism;ko00524//Neomycin, kanamyci…	Biosynthesis of other secondary metabolites;Carbohydrate metabolism;Chemical structure transformation maps;Global and overview maps;Lipid metabolism;Metabolism of terpenoids and polyketides	Metabolism
Com_748_neg	5.88	1-O-beta-D-Glucopyranosyl sinapate	Phenols And Its Derivatives	NEG	386.1	C17H22O10	9234	23800	17050	19100	37600	33350	26920	14920	43450	28450	38150	26550	--	--	-	-	-	-
Com_749_neg	5.52	Luteolin O-hexosyl-O-hexosyl-O-hexoside	Flavonoids	NEG	772.1	C33H40O21	118000	251000	362600	143400	414400	201400	377800	419800	326400	227200	323900	378000	--	--	-	-	-	-
Com_750_neg	5.95	1-O-p-Coumaroyl quinic acid	Organic Acid And Its Derivatives	NEG	338.1	C16H18O8	54420	57470	73190	12740	17720	22460	84250	35440	35670	50070	42460	62150	--	--	-	-	-	-
Com_751_neg	0.91	N-Acetylglucosamine 1-phosphate	Carbohydrates And Its Derivatives	NEG	301.1	C8H16NO9P	86800	216700	175900	122400	172400	210400	154200	104400	144600	100200	153100	150300	--	--	-	-	-	-
Com_752_neg	4.14	Salicylic acid O-glucoside	Phytohormones	NEG	300.1	C13H16O8	944500	1228000	1325000	555000	881300	684300	812300	493700	586500	715700	815700	853800	--	--	-	-	-	-
Com_753_neg	9.19	Di-O-methylquercetin	Flavonoids	NEG	330.1	C17H14O7	863700	1055000	849800	323600	519000	600000	797700	1089000	572900	681000	736500	828700	--	--	-	-	-	-
Com_754_neg	12.5	LysoPE 16:0 (2n isomer)	Lipids	NEG	453.3	C21H44NO7P	74700	85660	103100	122400	253800	109900	71210	57210	211100	92670	110200	109300	--	--	-	-	-	-
Com_755_neg	0.98	Sucrose	Carbohydrates And Its Derivatives	NEG	342.116	C12H22O11	91590	78790	90310	73220	68600	74360	2804000	1100000	274800	432800	664400	569800	57-50-1	HMDB0000258	C00089	ko01100//Metabolic pathways;ko01110//Biosynthesis of secondary metabolites;ko02010//ABC transporters;ko00052//Galactose metabolism;ko00500//Starch and sucrose metabolism	Carbohydrate metabolism;Global and overview maps;Membrane transport	Environmental Information Processing;Metabolism
Com_756_neg	0.69	Indole-5-carboxylic acid	Organoheterocyclic compounds	NEG	161.048	C9H7NO2	1167000	1522000	1241000	1483000	1663000	1637000	1344000	1132000	1247000	1373000	1342000	1581000	-	HMDB0253469	-	-	-	-
Com_758_neg	6.55	Kaempferol 3-O-robinobioside	Flavonoids	NEG	594.159	C27H30O15	201300	321500	394700	794500	1927000	725600	356500	459800	2272000	516900	909600	827200	--	--	-	-	-	-
Com_759_neg	6.39	Isohemiphloin	Flavonoids	NEG	434.121	C21H22O10	5631	5796	36030	11490	33420	11620	15860	24040	11350	21610	22270	25460	--	--	-	-	-	-
Com_760_neg	4.05	D-Erythronolactone	Organoheterocyclic compounds	NEG	118.027	C4H6O4	19930	29850	20140	24150	31470	27030	50970	13810	15840	60090	91240	94460	17675-99-9	HMDB0000349	-	-	-	-
Com_761_neg	1.08	L(-)-Malic acid	Organic Acid And Its Derivatives	NEG	134.022	C4H6O5	11740000	14400000	11940000	22960000	27640000	30300000	10120000	6842000	21140000	16620000	17350000	16950000	--	--	C00497	ko01100//Metabolic pathways;ko00650//Butanoate metabolism	Carbohydrate metabolism;Global and overview maps	Metabolism
Com_762_neg	0.85	3-N-Methyl-L-histidine	Amino Acid And Its Derivatives	NEG	169.181	C7H11N3O2	26820	40170	15650	24890	16130	25720	20270	10350	15120	10440	18800	18140	368-16-1	HMDB0000479	C01152	ko01100//Metabolic pathways;ko00340//Histidine metabolism	Amino acid metabolism;Global and overview maps	Metabolism
Com_763_neg	1	1,5-Anhydro-D-glucitol	Carbohydrates And Its Derivatives	NEG	164.069	C6H12O5	420600	364000	430500	276000	268800	125400	441500	295100	296500	301400	288000	269000	-	HMDB0244228	-	-	-	-
Com_764_neg	1.21	3-Hydroxypropanoic acid	Organic Acid And Its Derivatives	NEG	90.032	C3H6O3	135000	193700	131400	130900	261900	192900	147600	110100	122100	132200	118900	157000	503-66-2	HMDB0000700	C01013	ko01100//Metabolic pathways;ko01120//Microbial metabolism in diverse environments;ko01200//Carbon metabolism;ko00240//Pyrimidine metabolism;ko00410//beta-Alanine metabolism;ko00640//Propanoate metabolism	Carbohydrate metabolism;Global and overview maps;Metabolism of other amino acids;Nucleotide metabolism	Metabolism
Com_765_neg	1.63	5-oxoproline	Amino Acid And Its Derivatives	NEG	129.043	C5H7NO3	1054000	1021000	986200	1004000	1293000	1243000	1375000	857500	571700	919800	1047000	1100000	98-79-3	HMDB0000267	C01879	ko01100//Metabolic pathways;ko00480//Glutathione metabolism	Global and overview maps;Metabolism of other amino acids	Metabolism
Com_766_neg	0.86	D-Glucose 6-phosphate	Carbohydrates And Its Derivatives	NEG	260.03	C6H13O9P	29890000	36050000	42750000	30310000	34930000	33960000	28650000	19970000	29080000	27030000	35700000	29330000	56-73-5	HMDB0001401	C00092	ko01100//Metabolic pathways;ko01110//Biosynthesis of secondary metabolites;ko01062//Biosynthesis of terpenoids and steroids;ko00500//Starch and sucrose metabolism;ko00524//Neomycin, kanamycin and gentamicin biosynthesis;ko00562//Inositol phosphate metabolism	Biosynthesis of other secondary metabolites;Carbohydrate metabolism;Chemical structure transformation maps;Global and overview maps	Metabolism
Com_767_neg	0.97	Coniferin	Carbohydrates And Its Derivatives	NEG	342.132	C16H22O8	296700	247100	312400	207300	270500	238800	4053000	2221000	672500	980400	1416000	1135000	124151-33-3	HMDB0013682	C00761	ko01110//Biosynthesis of secondary metabolites;ko00940//Phenylpropanoid biosynthesis	Biosynthesis of other secondary metabolites;Global and overview maps	Metabolism
Com_768_neg	0.68	Afzelechin	Flavonoids	NEG	274.084	C15H14O5	228800	341200	224900	380800	463000	418700	380300	282100	265400	302600	314100	347700	2545-00-8	HMDB0030823	C09320	ko01110//Biosynthesis of secondary metabolites;ko00941//Flavonoid biosynthesis	Biosynthesis of other secondary metabolites;Global and overview maps	Metabolism
Com_769_neg	1.11	Allysine	Amino Acid And Its Derivatives	NEG	145.074	C6H11NO3	75180	69240	89450	40780	76840	60390	53720	28560	53410	34170	47000	53270	1740725	HMDB0001263	C04076	ko01100//Metabolic pathways;ko01110//Biosynthesis of secondary metabolites;ko01060//Biosynthesis of plant secondary metabolites;ko01230//Biosynthesis of amino acids;ko01064//Biosynthesis of alkaloids derived from ornithine, lysine and nicotinic acid;ko00310//Lysine degradation;ko00960//Tropane, piperidine and pyridine alkaloid biosynthesis;ko00300//Lysine biosynthesis	Amino acid metabolism;Biosynthesis of other secondary metabolites;Chemical structure transformation maps;Global and overview maps	Metabolism
Com_770_neg	8.61	Butin	Flavonoids	NEG	272.069	C15H12O5	141000	294500	739800	11130	30200	21210	16850	24420	135800	130500	125200	145200	-	HMDB0249463	C09614	ko00941//Flavonoid biosynthesis	Biosynthesis of other secondary metabolites	Metabolism
Com_771_neg	5.84	Pantetheine	Vitamins	NEG	278.13	C11H22N2O4S	4832	3077	7744	4817	11130	6354	7874	5716	3672	6192	6886	9391	496-65-1	HMDB0003426	C00831	ko01100//Metabolic pathways;ko01110//Biosynthesis of secondary metabolites;ko00770//Pantothenate and CoA biosynthesis;ko00332//Carbapenem biosynthesis	Biosynthesis of other secondary metabolites;Global and overview maps;Metabolism of cofactors and vitamins	Metabolism
Com_772_neg	0.9	D-Xylonic acid	Organic Acid And Its Derivatives	NEG	166.048	C5H10O6	1422000	1694000	1860000	1255000	1186000	1065000	1451000	1127000	1276000	1121000	1328000	1211000	-	HMDB0242170	C00502	ko01100//Metabolic pathways;ko00040//Pentose and glucuronate interconversions	Carbohydrate metabolism;Global and overview maps	Metabolism
Com_773_neg	6.89	Cynarin	Organic Acid And Its Derivatives	NEG	516.458	C25H24O12	80720	143300	242000	69260	120800	126700	94550	87170	204100	112100	130800	144300	30964-13-7	HMDB0030093	-	-	-	-
Com_774_neg	6.89	1,5-Dicaffeoylquinic acid	Organic Acid And Its Derivatives	NEG	516.458	C25H24O12	119500	168700	278000	81680	146000	121100	95450	105300	182300	117300	152000	165700	-	HMDB0242355	-	-	-	-
Com_775_neg	6.93	4,5-DCQA Isochlorogenic acid C	Phenols And Its Derivatives	NEG	516.458	C25H24O12	148600	339600	509500	123600	185700	185300	215200	115900	282000	210000	192200	207800	--	--	-	-	-	-
Com_776_neg	1.01	D-Xylose	Carbohydrates And Its Derivatives	NEG	150.131	C5H10O5	88670	78850	108000	79300	118300	93410	117400	88110	78220	63350	78810	63160	58-86-6	HMDB0000098	C00181	ko01100//Metabolic pathways;ko02010//ABC transporters;ko00520//Amino sugar and nucleotide sugar metabolism;ko00040//Pentose and glucuronate interconversions	Carbohydrate metabolism;Global and overview maps;Membrane transport	Environmental Information Processing;Metabolism
Com_777_neg	1.1	Menadione Sulfonate	Vitamins	NEG	253.25	C11H9O5S-	79470	57230	68060	21660	35380	44900	157200	59590	31090	34760	77460	74430	-	HMDB0254432	-	-	-	-
Com_778_neg	0.88	Mannitol	Carbohydrates And Its Derivatives	NEG	182.173	C6H14O6	4833	10910	14990	7376	3427	20640	3756	4521	17830	7300	8771	4110	69-65-8	HMDB0000765	C00392	ko01100//Metabolic pathways;ko02010//ABC transporters;ko00051//Fructose and mannose metabolism	Carbohydrate metabolism;Global and overview maps;Membrane transport	Environmental Information Processing;Metabolism
Com_779_neg	5.38	Ophiopogonanone C	Flavonoids	NEG	356.332	C19H16O7	26690	23740	28220	33310	41230	42510	19060	10500	6641	22390	24670	33440	--	--	-	-	-	-
Com_780_neg	0.9	Hydroxycitric acid	Organic Acid And Its Derivatives	NEG	208.124	C6H8O8	38780	24000	39780	31100	35450	19840	35760	9915	25840	24800	28530	20560	27750-10-3	HMDB0031159	-	-	-	-
Com_781_neg	6.73	Lonicerin	Flavonoids	NEG	594.526	C27H30O15	162100	275300	462900	729700	1735000	998700	436100	499300	2310000	747800	800900	971200	25694-72-8	HMDB0005799	-	-	-	-
Com_782_neg	5.49	Sibiricose A6	Phenolic acids	NEG	548.497	C23H32O15	31180	19960	26740	6063	8036	10410	14040	13780	9247	15180	17340	11310	--	--	-	-	-	-
Com_783_neg	6.79	Isorhamnetin-3-O-neohespeidoside	Flavonoids	NEG	624.552	C28H32O16	7030	7677	3106	5755	10200	3985	5740	12420	7507	11050	12400	9312	--	--	-	-	-	-
Com_784_neg	9.96	1,7-Dimethylxanthine	Organoheterocyclic compounds	NEG	180.164	C7H8N4O2	469400	549000	485500	556600	555600	513100	529100	527900	521400	444200	533600	523800	611-59-6	HMDB0001860	C13747	ko01100//Metabolic pathways;ko01110//Biosynthesis of secondary metabolites;ko01120//Microbial metabolism in diverse environments;ko01060//Biosynthesis of plant secondary metabolites;ko00232//Caffeine metabolism	Biosynthesis of other secondary metabolites;Chemical structure transformation maps;Global and overview maps	Metabolism
Com_785_neg	4.09	1-Methylguanine	Organoheterocyclic compounds	NEG	165.153	C6H7N5O	4296	3070	4708	5451	9612	7098	6363	2251	2470	5333	5193	3592	938-85-2	HMDB0003282	-	-	-	-
Com_786_neg	1.01	2-Deoxyribose 1-Phosphate	Nucleotide And Its Derivates	NEG	214.11	C5H11O7P	112300	120300	74830	143000	177000	229200	162300	130500	190600	154000	130300	139400	17210-42-3	HMDB0001351	C00672	ko01100//Metabolic pathways;ko00240//Pyrimidine metabolism;ko00030//Pentose phosphate pathway	Carbohydrate metabolism;Global and overview maps;Nucleotide metabolism	Metabolism
Com_787_neg	4.25	Methylenesuccinic acid	Lipids	NEG	130.099	C5H6O4	224600	252400	238600	200300	334800	258600	324500	165000	190700	220600	238500	221400	97-65-4	HMDB0002092	C00490	ko01100//Metabolic pathways;ko00660//C5-Branched dibasic acid metabolism	Carbohydrate metabolism;Global and overview maps	Metabolism
Com_788_neg	18.33	3-Dehydroshikimic acid	Organic Acid And Its Derivatives	NEG	172.14	C7H8O5	135200	84170	72650	114000	90770	69110	62150	74220	90330	75390	102900	67450	-	HMDB0304122	-	-	-	-
Com_789_neg	0.91	Adenylosuccinic acid	Organic Acid And Its Derivatives	NEG	463.293	C14H18N5O11P	9585	23000	7876	8677	16780	19220	14250	21490	20430	18370	26440	17470	-	HMDB0248010	C03794	ko01100//Metabolic pathways;ko00230//Purine metabolism;ko00250//Alanine, aspartate and glutamate metabolism	Amino acid metabolism;Global and overview maps;Nucleotide metabolism	Metabolism
Com_790_neg	0.94	Allantoin	Organoheterocyclic compounds	NEG	158.115	C4H6N4O3	303700	250800	292100	338900	391100	371300	301400	202200	257400	263600	307400	266400	97-59-6	HMDB0000462	-	-	-	-
Com_791_neg	6.53	Bisdemethoxycurcumin	Phenols And Its Derivatives	NEG	308.328	C19H16O4	16160	25620	16440	33410	31710	20490	21380	9206	14820	18950	24900	34910	24939-16-0	HMDB0002114	C17743	ko01110//Biosynthesis of secondary metabolites;ko00945//Stilbenoid, diarylheptanoid and gingerol biosynthesis	Biosynthesis of other secondary metabolites;Global and overview maps	Metabolism
Com_792_neg	0.95	Bisulfurous Acid	Vitamins	NEG	172.18	C11H8O2	80640	78010	61970	28770	16550	20930	101800	68320	29450	51830	69700	56190	--	--	-	-	-	-
Com_794_neg	0.94	D-Glucose	Carbohydrates And Its Derivatives	NEG	180.156	C6H12O6	1168000	1444000	1137000	1572000	1694000	999700	1859000	1191000	1021000	1293000	1349000	1521000	-	HMDB0242534	C00031	ko01100//Metabolic pathways;ko01110//Biosynthesis of secondary metabolites;ko02010//ABC transporters;ko00052//Galactose metabolism;ko00030//Pentose phosphate pathway;ko00520//Amino sugar and nucleotide sugar metabolism;ko00010//Glycolysis / Gluconeogenesis;ko00500//Starch and sucrose metabolism;ko00524//Neomycin, kanamycin and gentamicin biosynthesis;ko00901//Indole alkaloid biosynthesis	Biosynthesis of other secondary metabolites;Carbohydrate metabolism;Global and overview maps;Membrane transport	Environmental Information Processing;Metabolism
Com_795_neg	1.49	D-2-Hydroxypentanedioic acid disodium salt	Amino Acid And Its Derivatives	NEG	192.078	C5H6Na2O5	6318000	7272000	6447000	7790000	8455000	11500000	6074000	4399000	7168000	6454000	8121000	7498000	--	--	-	-	-	-
Com_796_neg	0.95	D-3-Phosphoglyceric acid	Carbohydrates And Its Derivatives	NEG	186.06	C3H7O7P	794800	1215000	991200	907700	1013000	1046000	718100	553200	806200	881100	955500	902100	3443-58-1	HMDB0060180	C00197	ko01100//Metabolic pathways;ko01110//Biosynthesis of secondary metabolites;ko01120//Microbial metabolism in diverse environments;ko01060//Biosynthesis of plant secondary metabolites;ko01230//Biosynthesis of amino acids;ko01200//Carbon metabolism;ko01061//Biosynthesis of phenylpropanoids;ko01070//Biosynthesis of plant hormones;ko01063//Biosynthesis of alkaloids derived from shikimate pathway;ko002…	Amino acid metabolism;Carbohydrate metabolism;Chemical structure transformation maps;Energy metabolism;Global and overview maps;Lipid metabolism	Metabolism
Com_797_neg	0.87	D-Mannose 6-phosphate	Carbohydrates And Its Derivatives	NEG	260.136	C6H13O9P	6439000	9050000	8267000	6869000	8516000	7309000	6352000	3914000	6527000	6406000	7326000	7126000	-	HMDB0304312	C00275	ko01100//Metabolic pathways;ko01110//Biosynthesis of secondary metabolites;ko00520//Amino sugar and nucleotide sugar metabolism;ko00051//Fructose and mannose metabolism	Carbohydrate metabolism;Global and overview maps	Metabolism
Com_798_neg	0.96	D-Tagatose	Carbohydrates And Its Derivatives	NEG	180.156	C6H12O6	423000	486800	444000	460600	481900	539700	537900	439600	575700	437300	534300	477300	20197-42-6	HMDB0003418	C00795	ko01100//Metabolic pathways;ko00052//Galactose metabolism	Carbohydrate metabolism;Global and overview maps	Metabolism
Com_799_neg	1.01	D-Xylulose	Carbohydrates And Its Derivatives	NEG	150.13	C5H10O5	91930	128200	145900	121700	104500	111100	176000	148100	105000	101300	163600	115600	20750-28-1	HMDB0001644	C00310	ko01100//Metabolic pathways;ko00040//Pentose and glucuronate interconversions	Carbohydrate metabolism;Global and overview maps	Metabolism
Com_800_neg	0.94	GMP	Nucleotide And Its Derivates	NEG	363.221	C10H14N5O8P	312500	421900	411900	183900	217500	229300	279500	221300	261900	252900	275800	290900	85-32-5	HMDB0001397	C00144	ko01100//Metabolic pathways;ko01060//Biosynthesis of plant secondary metabolites;ko00230//Purine metabolism;ko01065//Biosynthesis of alkaloids derived from histidine and purine	Chemical structure transformation maps;Global and overview maps;Nucleotide metabolism	Metabolism
Com_801_neg	0.7	3-Phenylpropanoic acid	Phenolic acids	NEG	150.174	C9H10O2	181700	223500	169500	197500	230300	258300	221800	162300	205400	146600	257000	208900	501-52-0	HMDB0000764	C05629	ko01100//Metabolic pathways;ko01120//Microbial metabolism in diverse environments;ko00360//Phenylalanine metabolism	Amino acid metabolism;Global and overview maps	Metabolism
Com_802_neg	1.49	Isocitrate	Organic Acid And Its Derivatives	NEG	192.124	C6H8O7	96110000	158100000	108100000	118300000	164600000	175600000	88040000	78170000	123400000	98730000	142700000	114000000	-	HMDB0304324	C00311	ko01100//Metabolic pathways;ko01110//Biosynthesis of secondary metabolites;ko01120//Microbial metabolism in diverse environments;ko01060//Biosynthesis of plant secondary metabolites;ko01230//Biosynthesis of amino acids;ko01200//Carbon metabolism;ko01061//Biosynthesis of phenylpropanoids;ko01070//Biosynthesis of plant hormones;ko01063//Biosynthesis of alkaloids derived from shikimate pathway;ko010…	Carbohydrate metabolism;Chemical structure transformation maps;Global and overview maps	Metabolism
Com_803_neg	1.03	Kinetin 9-riboside	Nucleotide And Its Derivates	NEG	347.326	C15H17N5O5	1205000	1265000	1275000	828700	677300	779200	1257000	976700	917100	792400	889200	1153000	--	--	-	-	-	-
Com_804_neg	3.93	Kinsenoside	Carbohydrates And Its Derivatives	NEG	264.229	C10H16O8	14510	16990	25670	15810	22840	18680	20160	11130	14780	16120	16130	21400	--	--	-	-	-	-
Com_805_neg	0.7	Kuwanon A	Flavonoids	NEG	420.454	C25H24O6	2974	8636	9676	4851	11940	2234	3357	10000	2249	3367	3341	4481	62949-77-3	HMDB0029505	-	-	-	-
Com_806_neg	0.78	Methylophiopogonanone A	Flavonoids	NEG	342.343	C19H18O6	68930	59500	39690	61500	44840	67680	64550	51850	30230	47540	56850	55970	--	--	-	-	-	-
Com_807_neg	18.31	N-[(Tert-butoxy)carbonyl]-L-tryptophan	Amino Acid And Its Derivatives	NEG	304.341	C16H20N2O4	10380	8996	11800	12760	13680	12110	12020	10160	12770	12390	10890	11280	--	--	-	-	-	-
Com_808_neg	1.03	N-Acetyl-Dl-serine	Amino Acid And Its Derivatives	NEG	147.129	C5H9NO4	24360	14300	17210	13600	27750	11390	23160	26300	20550	16100	15110	8398	--	--	-	-	-	-
Com_809_neg	6.43	Neohesperidin dihydrochalcone	Flavonoids	NEG	612.576	C28H36O15	46520	67830	153700	54760	129200	61540	95110	115300	149200	73990	110100	127900	20702-77-6	HMDB0030542	-	-	-	-
Com_810_neg	0.86	O-Phosphorylethanolamine	Organic Acid And Its Derivatives	NEG	141.063	C2H8NO4P	1059000	1669000	1158000	1533000	1859000	1573000	1094000	873700	1198000	1338000	1229000	1349000	1071-23-4	HMDB0000224	C00346	ko01100//Metabolic pathways;ko00564//Glycerophospholipid metabolism;ko00600//Sphingolipid metabolism;ko00563//Glycosylphosphatidylinositol (GPI)-anchor biosynthesis	Global and overview maps;Glycan biosynthesis and metabolism;Lipid metabolism	Metabolism
Com_811_neg	10.22	Palmitaldehyde	Lipids	NEG	240.425	C16H32O	244600	271600	244100	265600	260900	302100	273300	316800	301300	382900	558600	644800	629-80-1	HMDB0001551	C00517	ko00071//Fatty acid degradation	Lipid metabolism	Metabolism
Com_812_neg	5.54	p-Coumaric acid 4-O-hexoside	Phenolic acids	NEG	326.303	C15H18O8	1971000	2357000	3350000	2553000	4994000	3974000	4373000	2928000	3365000	3021000	3441000	3283000	--	--	-	-	-	-
Com_813_neg	1.04	P-Coumaryl Alcohol	Phenylpropanoids and polyketides	NEG	150.174	C9H10O2	71460	65180	88870	47350	116000	41430	117400	81180	53640	90300	131800	76760	20649-40-5	HMDB0003654	C02646	ko01100//Metabolic pathways;ko01110//Biosynthesis of secondary metabolites;ko01061//Biosynthesis of phenylpropanoids;ko00940//Phenylpropanoid biosynthesis	Biosynthesis of other secondary metabolites;Chemical structure transformation maps;Global and overview maps	Metabolism
Com_814_neg	4.09	Phenprobamate	Amino Acid And Its Derivatives	NEG	179.216	C10H13NO2	159100	153000	146900	255200	343400	268400	222000	120100	88950	182500	194700	191300	-	HMDB0256418	-	-	-	-
Com_816_neg	1.03	Sinapaldehyde glucoside	Phenols And Its Derivatives	NEG	370.351	C17H22O9	57660	38080	32050	18800	47230	43610	49230	105800	76930	40480	86050	54440	--	--	-	-	-	-
Com_817_neg	5.9	Sinapic acid-O-glucoside	Phenols And Its Derivatives	NEG	386.356	C17H22O10	78260	52690	75320	79610	55800	42860	62330	59510	59940	35420	66690	62400	--	--	-	-	-	-
Com_818_neg	1.66	Sulfosalicylic acid	Organic Acid And Its Derivatives	NEG	218.184	C7H6O6S	31380	31030	36540	41670	52210	29700	62830	22290	20300	43540	24200	17470	-	HMDB0011725	-	-	-	-
Com_819_neg	0.94	Theobromine-d6	Organoheterocyclic compounds	NEG	186.201	C7H2D6N4O2	105000	70330	96570	98210	59690	48090	66080	42180	70950	86920	103300	68960	--	--	-	-	-	-
Com_820_neg	5.56	Warfarin	Phenylpropanoids and polyketides	NEG	308.3	C19H16O4	36230	61440	80250	40380	65750	48560	65640	42100	50880	83690	68890	43050	81-81-2	HMDB0001935	-	-	-	-
Com_821_neg	1.87	Pseudouridine	Nucleotide And Its Derivates	NEG	244.07	C9H12N2O6	201200	215900	195800	220200	299500	286800	284400	256600	186900	228400	255300	270400	1445-07-4	HMDB0000767	C02067	ko01100//Metabolic pathways;ko00240//Pyrimidine metabolism	Global and overview maps;Nucleotide metabolism	Metabolism
Com_822_neg	5.38	Caffeic acid O-glucoside	Phenolic acids	NEG	342	C15H18O9	1410000	1666000	1758000	1026000	1959000	1804000	2218000	1362000	1164000	1382000	1602000	1558000	--	--	-	-	-	-
Com_823_neg	1.75	Cyclic AMP	Nucleotide And Its Derivates	NEG	329.206	C10H12N5O6P	81380	82500	65340	40530	65330	56520	42390	28450	58090	53140	55680	66290	60-92-4	HMDB0000058	C00575	ko01100//Metabolic pathways;ko00230//Purine metabolism	Global and overview maps;Nucleotide metabolism	Metabolism
Com_824_neg	4.81	Chrysoeriol O-acetylhexoside	Flavonoids	NEG	504.1	C24H24O12	41810	47800	63470	32550	34030	36430	29200	18880	12730	28860	32100	41410	--	--	-	-	-	-
Com_825_neg	1.81	N-Acetyl-L-glutamic acid	Amino Acid And Its Derivatives	NEG	189.166	C7H11NO5	42340	36570	56400	48490	66680	33670	48420	41400	37590	35290	56760	44360	1188-37-0	HMDB0001138	C00624	ko01100//Metabolic pathways;ko01110//Biosynthesis of secondary metabolites;ko01230//Biosynthesis of amino acids;ko01210//2-Oxocarboxylic acid metabolism;ko00220//Arginine biosynthesis	Amino acid metabolism;Global and overview maps	Metabolism
Com_826_neg	1.49	2–furanoic acid	Organic Acid And Its Derivatives	NEG	112.084	C5H4O3	10380000	17010000	12390000	14180000	19070000	22000000	13790000	9866000	14060000	13960000	16000000	12640000	--	--	-	-	-	-
Com_827_neg	7.29	Coniferylaldehyde	Phenols And Its Derivatives	NEG	178.063	C10H10O3	6291	9065	12380	7419	16150	14390	22920	23290	23780	14430	6263	16550	20649-42-7	HMDB0141782	C02666	ko01100//Metabolic pathways;ko01110//Biosynthesis of secondary metabolites;ko01061//Biosynthesis of phenylpropanoids;ko00940//Phenylpropanoid biosynthesis	Biosynthesis of other secondary metabolites;Chemical structure transformation maps;Global and overview maps	Metabolism
Com_828_neg	0.95	L-Fucose	Carbohydrates And Its Derivatives	NEG	164.069	C6H12O5	234000	249400	318600	184100	166000	96590	291800	171700	184800	199500	178000	221600	6696-41-9	HMDB0000174	C01019	ko01100//Metabolic pathways;ko01120//Microbial metabolism in diverse environments;ko00520//Amino sugar and nucleotide sugar metabolism;ko00051//Fructose and mannose metabolism	Carbohydrate metabolism;Global and overview maps	Metabolism
Com_829_neg	6.59	Isotrifoliin	Flavonoids	NEG	464.096	C21H20O12	17612	18530	23550	19340	34080	9110	8903	13740	25090	18530	17570	23010	-	HMDB0247252	C05623	ko01100//Metabolic pathways;ko01110//Biosynthesis of secondary metabolites;ko00944//Flavone and flavonol biosynthesis	Biosynthesis of other secondary metabolites;Global and overview maps	Metabolism
Com_830_neg	8.05	Morin	Flavonoids	NEG	302.043	C15H10O7	26730	28440	40310	47090	43000	36930	43080	45070	211100	53490	60250	43290	480-16-0	HMDB0030796	-	-	-	-
Com_831_neg	0.86	D-Glucose 1-phosphate	Carbohydrates And Its Derivatives	NEG	260.136	C6H13O9P	4609000	5981000	5218000	4047000	4491000	3572000	3235000	3265000	4101000	3315000	3857000	4450000	59-56-3	HMDB0001586	C00103	ko01100//Metabolic pathways;ko01110//Biosynthesis of secondary metabolites;ko01120//Microbial metabolism in diverse environments;ko01060//Biosynthesis of plant secondary metabolites;ko00052//Galactose metabolism;ko00520//Amino sugar and nucleotide sugar metabolism;ko00040//Pentose and glucuronate interconversions;ko00010//Glycolysis / Gluconeogenesis;ko00500//Starch and sucrose metabolism;ko00561…	Carbohydrate metabolism;Chemical structure transformation maps;Global and overview maps;Lipid metabolism;Metabolism of terpenoids and polyketides	Metabolism
Com_832_neg	1.04	Phosphoenolpyruvic acid	Organic Acid And Its Derivatives	NEG	168.042	C3H5O6P	231500	202900	282700	222300	318400	198900	177200	114700	77560	195800	147200	184800	138-08-9	HMDB0000263	C00074	ko01100//Metabolic pathways;ko01110//Biosynthesis of secondary metabolites;ko01120//Microbial metabolism in diverse environments;ko01060//Biosynthesis of plant secondary metabolites;ko01230//Biosynthesis of amino acids;ko01200//Carbon metabolism;ko01061//Biosynthesis of phenylpropanoids;ko01070//Biosynthesis of plant hormones;ko01063//Biosynthesis of alkaloids derived from shikimate pathway;ko010…	Amino acid metabolism;Biosynthesis of other secondary metabolites;Carbohydrate metabolism;Chemical structure transformation maps;Energy metabolism;Global and overview maps;Metabolism of other amino acids	Metabolism
Com_833_neg	0.88	phosphoribosyl pyrophosphate	Carbohydrates And Its Derivatives	NEG	390.07	C5H13O14P3	39900	55690	21760	20550	25060	23460	85740	17420	46150	41210	42900	37280	7540-64-9	HMDB0000280	C00119	ko01100//Metabolic pathways;ko01110//Biosynthesis of secondary metabolites;ko01120//Microbial metabolism in diverse environments;ko01060//Biosynthesis of plant secondary metabolites;ko01230//Biosynthesis of amino acids;ko01200//Carbon metabolism;ko00230//Purine metabolism;ko01070//Biosynthesis of plant hormones;ko00240//Pyrimidine metabolism;ko01065//Biosynthesis of alkaloids derived from histidi…	Amino acid metabolism;Carbohydrate metabolism;Chemical structure transformation maps;Global and overview maps;Metabolism of cofactors and vitamins;Nucleotide metabolism	Metabolism
Com_834_neg	5.2	Tanshinlactone	Lipids	NEG	264.275	C17H12O3	25840	39710	27020	21670	27500	14300	12100	10840	19220	20620	28190	26000	--	--	-	-	-	-
Com_835_neg	0.88	Succinic anhydride	Organic Acid And Its Derivatives	NEG	100.073	C4H4O3	9195000	8382000	7532000	12900000	16240000	14100000	10900000	6832000	9024000	9393000	10760000	10240000	108-30-5	HMDB0032523	-	-	-	-
Com_836_neg	6.81	3-Phenyllactic acid	Phenylpropanoids and polyketides	NEG	166.174	C9H10O3	16190	22310	19180	22610	31040	26710	21940	8069	12530	10590	19400	16410	828-01-3	HMDB0000779	C01479	ko01110//Biosynthesis of secondary metabolites;ko00960//Tropane, piperidine and pyridine alkaloid biosynthesis	Biosynthesis of other secondary metabolites;Global and overview maps	Metabolism
Com_837_neg	18.26	Cinene	Terpenoids	NEG	136.23	C10H16	1215000	1222000	1166000	1161000	1206000	1231000	1177000	1225000	1225000	1137000	1210000	1223000	--	--	-	-	-	-
Com_838_neg	18.284	Sapropterin	Organoheterocyclic compounds	NEG	241.247	C9H15N5O3	27430	35040	31070	24570	33170	39110	35070	36080	34050	30290	32180	38380	-	HMDB0259219	-	-	-	-
Com_839_neg	1.05	3-Methyl-2-Oxobutanoic Acid	Organic Acid And Its Derivatives	NEG	116.115	C5H8O3	74300	159600	90950	85240	136200	115300	154000	156800	161600	117200	116600	94680	556-24-1	HMDB0030027	C00141	ko01100//Metabolic pathways;ko01110//Biosynthesis of secondary metabolites;ko01230//Biosynthesis of amino acids;ko01210//2-Oxocarboxylic acid metabolism;ko00770//Pantothenate and CoA biosynthesis;ko00290//Valine, leucine and isoleucine biosynthesis;ko00966//Glucosinolate biosynthesis;ko00280//Valine, leucine and isoleucine degradation	Amino acid metabolism;Biosynthesis of other secondary metabolites;Global and overview maps;Metabolism of cofactors and vitamins	Metabolism
Com_840_neg	0.96	5-Hydroxymethyluracil	Organoheterocyclic compounds	NEG	142.113	C5H6N2O3	24600	53530	29800	45450	29730	34260	42670	21980	17800	29500	19870	37230	4433-40-3	HMDB0000469	-	-	-	-
Com_841_neg	0.87	alpha-Ketoglutaric acid	Organic Acid And Its Derivatives	NEG	146.098	C5H6O5	2037000	1763000	1650000	2420000	2689000	2432000	2019000	1540000	1760000	2012000	2098000	1792000	328-50-7	HMDB0000208	C00026	ko01100//Metabolic pathways;ko01110//Biosynthesis of secondary metabolites;ko01120//Microbial metabolism in diverse environments;ko01060//Biosynthesis of plant secondary metabolites;ko01230//Biosynthesis of amino acids;ko01200//Carbon metabolism;ko00470//D-Amino acid metabolism;ko01061//Biosynthesis of phenylpropanoids;ko01070//Biosynthesis of plant hormones;ko01063//Biosynthesis of alkaloids der…	Amino acid metabolism;Carbohydrate metabolism;Chemical structure transformation maps;Global and overview maps;Metabolism of other amino acids	Metabolism
Com_842_neg	1.11	Fumaric Acid	Organic Acid And Its Derivatives	NEG	116.072	C4H4O4	688600	770300	671100	1155000	1505000	1830000	546900	396700	1230000	930100	957100	790700	110-17-8	HMDB0000134	C00122	ko01100//Metabolic pathways;ko01110//Biosynthesis of secondary metabolites;ko01120//Microbial metabolism in diverse environments;ko01060//Biosynthesis of plant secondary metabolites;ko01200//Carbon metabolism;ko01061//Biosynthesis of phenylpropanoids;ko01070//Biosynthesis of plant hormones;ko01063//Biosynthesis of alkaloids derived from shikimate pathway;ko01064//Biosynthesis of alkaloids derived…	Amino acid metabolism;Carbohydrate metabolism;Chemical structure transformation maps;Energy metabolism;Global and overview maps;Metabolism of cofactors and vitamins	Metabolism
Com_843_neg	0.86	Adipic acid	Organic Acid And Its Derivatives	NEG	146.058	C6H10O4	2129000	1948000	1882000	2562000	3129000	2658000	2339000	1641000	2164000	2230000	2150000	2221000	124-04-9	HMDB0000448	C06104	ko01100//Metabolic pathways;ko01120//Microbial metabolism in diverse environments	Global and overview maps	Metabolism
Com_844_neg	0.97	3-Hydroxy-3-methyl butyric acid	Organic Acid And Its Derivatives	NEG	118.063	C5H10O3	175800	159100	182300	149600	148300	121200	206700	141000	146800	186000	185900	170300	--	--	-	-	-	-
Com_845_neg	0.72	2-Oxoadipic acid	Organic Acid And Its Derivatives	NEG	160.037	C6H8O5	18520	17850	18290	19250	21440	24740	27280	21060	16260	16870	21550	25170	3184-35-8	HMDB0000225	C00322	ko01100//Metabolic pathways;ko01110//Biosynthesis of secondary metabolites;ko01120//Microbial metabolism in diverse environments;ko01230//Biosynthesis of amino acids;ko01210//2-Oxocarboxylic acid metabolism;ko00310//Lysine degradation;ko00380//Tryptophan metabolism;ko00300//Lysine biosynthesis	Amino acid metabolism;Global and overview maps	Metabolism
Com_846_neg	0.88	Aminomalonic acid	Amino Acid And Its Derivatives	NEG	119.022	C3H5NO4	783700	789400	795600	805800	717500	691000	495000	483400	466000	558700	697100	656100	1068-84-4	HMDB0001147	-	-	-	-
Com_847_neg	1.04	2-Aminoethanesulfonic acid	Organic Acid And Its Derivatives	NEG	125.015	C2H7NO3S	256500	249000	292800	336100	333000	265500	270000	162700	235200	243600	285300	233800	107-35-7	HMDB0000251	C00245	ko01100//Metabolic pathways;ko02010//ABC transporters;ko00920//Sulfur metabolism;ko00430//Taurine and hypotaurine metabolism	Energy metabolism;Global and overview maps;Membrane transport;Metabolism of other amino acids	Environmental Information Processing;Metabolism
Com_848_neg	7.4	N alpha-Acetyl-L-glutamine	Amino Acid And Its Derivatives	NEG	188.08	C7H12N2O4	658400	848100	829600	708200	769000	847400	814100	762800	690100	763700	670800	758500	--	--	-	-	-	-
Com_850_neg	2.41	Dl-3,4-Dihydroxymandelic acid	Phenols And Its Derivatives	NEG	184.037	C8H8O5	37550	19610	19260	35440	34820	37930	45260	17040	15910	34080	30640	31060	--	--	-	-	-	-
Com_851_neg	0.89	Pyridoxine 5'-phosphate	Vitamins	NEG	249.04	C8H12NO6P	146100	166700	91360	129700	224700	163900	140400	107000	102200	139600	132800	102000	447-05-2	HMDB0001319	C00627	ko01100//Metabolic pathways;ko00750//Vitamin B6 metabolism	Global and overview maps;Metabolism of cofactors and vitamins	Metabolism
Com_852_neg	5.47	2-(Formylamino)benzoic acid	Organic Acid And Its Derivatives	NEG	165.043	C8H7NO3	91620	170700	332000	260800	244200	248400	266800	164200	295900	210500	203900	219800	3342-77-6	HMDB0004089	C05653	ko01100//Metabolic pathways;ko00380//Tryptophan metabolism	Amino acid metabolism;Global and overview maps	Metabolism
Com_853_neg	0.86	Ureidoisobutyric acid	Organic Acid And Its Derivatives	NEG	146.069	C5H10N2O3	57720	74300	43100	80220	53850	103000	53460	53470	41850	56300	45490	41750	19140-82-0	HMDB0002031	-	-	-	-
Com_854_neg	0.95	Butein	Flavonoids	NEG	272.069	C15H12O5	6523	8247	5143	7531	7750	7208	16220	6249	10960	5142	9457	8437	--	--	C08578	ko00941//Flavonoid biosynthesis	Biosynthesis of other secondary metabolites	Metabolism
Com_855_neg	4.8	Methyl salicylate-2-O-glucoside	Phenolic acids	NEG	314.1	C14H18O8	17300	8916	8551	7244	11140	14480	26160	9434	9149	13210	5680	8363	--	--	-	-	-	-
Com_856_neg	12.61	13(S)-HODE;13(S)-Hydroxyoctadeca-9Z,11E-dienoic acid	Lipids	NEG	296.235	C18H32O3	180500	189500	250000	58270	85150	69360	301100	366400	185800	158200	210300	204600	--	--	-	-	-	-
Com_857_neg	5.01	Valproate	Lipids	NEG	144.21	C8H16O2	15430	11590	13500	14540	11640	7654	8490	4602	4466	14330	9669	12920	99-66-1	HMDB0001877	-	-	-	-
Com_858_neg	5.55	p-Coumaric acid-4-O-glucoside	Phenolic acids	NEG	326.1	C15H18O8	7304000	7662000	11600000	9293000	15890000	11610000	14140000	9017000	10120000	9246000	10970000	11220000	--	--	-	-	-	-
Com_859_neg	0.69	6'-O-Feruloyl-D-sucrose	Phenolic acids	NEG	518.164	C22H30O14	268400	307000	197900	189900	389300	265800	248500	139000	148500	273900	261800	338300	--	--	-	-	-	-
Com_860_neg	0.98	Capsianoside I	Terpenoids	NEG	660.336	C32H52O14	63400	126500	97390	66610	73410	105900	112800	129400	76450	149000	127800	160100	121924-04-7	HMDB0002318	-	-	-	-
Com_862_neg	4.53	2,3-Dimethylsuccinic acid	Amino Acid And Its Derivatives	NEG	144.042	C6H8O4	65000	81140	73110	56680	91600	72150	87510	41420	64150	55650	70770	71130	-	HMDB0245405	-	-	-	-
Com_863_neg	0.97	Isomaltulose	Carbohydrates And Its Derivatives	NEG	342.116	C12H22O11	238900	169200	224600	206500	140200	207600	3207000	2430000	406800	1064000	987800	1152000	--	--	-	-	-	-
Com_864_neg	0.97	Phosphoenolpyruvate	Organic Acid And Its Derivatives	NEG	167.982	C3H5O6P	128300	132400	163000	160500	205400	133300	125000	60750	82630	111400	146600	135400	138-08-9	HMDB0000263	C00074	ko01100//Metabolic pathways;ko01110//Biosynthesis of secondary metabolites;ko01120//Microbial metabolism in diverse environments;ko01060//Biosynthesis of plant secondary metabolites;ko01230//Biosynthesis of amino acids;ko01200//Carbon metabolism;ko01061//Biosynthesis of phenylpropanoids;ko01070//Biosynthesis of plant hormones;ko01063//Biosynthesis of alkaloids derived from shikimate pathway;ko010…	Amino acid metabolism;Biosynthesis of other secondary metabolites;Carbohydrate metabolism;Chemical structure transformation maps;Energy metabolism;Global and overview maps;Metabolism of other amino acids	Metabolism
Com_865_neg	12.61	9S-Hydroxy-10E,12Z-octadecadienoic acid	Lipids	NEG	296.235	C18H32O3	208900	222300	290100	70700	94900	83710	352500	458500	207500	195300	236700	229800	73543-67-6	HMDB0004670	C14767	ko00591//Linoleic acid metabolism	Lipid metabolism	Metabolism
Com_866_neg	0.86	Sorbitol 6-phosphate	Carbohydrates And Its Derivatives	NEG	262.045	C6H15O9P	632900	909400	728400	673300	745800	670300	607700	492200	726200	564200	719400	618200	20479-58-7	HMDB0005831	C01096	ko01100//Metabolic pathways;ko00051//Fructose and mannose metabolism	Carbohydrate metabolism;Global and overview maps	Metabolism
Com_867_neg	11.96	Crepenynic acid	Lipids	NEG	278.225	C18H30O2	361000	394300	385900	362600	336400	416900	398700	398500	391700	298100	374700	427100	--	--	C07289	ko01060//Biosynthesis of plant secondary metabolites;ko00591//Linoleic acid metabolism	Chemical structure transformation maps;Lipid metabolism	Metabolism
Com_868_neg	4.56	1-O-Gentisoyl-D-glucoside	Phenolic acids	NEG	316.079	C13H16O9	30540	31350	35850	30110	55060	54520	72420	38340	25340	43000	42030	39990	--	--	-	-	-	-
Com_869_neg	4.33	(9Z,11E)-Octadecadienoic acid	Lipids	NEG	280.24	C18H32O2	19860	19090	26570	15420	26550	17210	35340	18820	18010	22740	19380	22660	2540-56-9	HMDB0003797	C04056	ko00591//Linoleic acid metabolism	Lipid metabolism	Metabolism
Com_870_neg	1.48	D-Arabinono-1,4-lactone	Carbohydrates And Its Derivatives	NEG	148.037	C5H8O5	893100	1121000	921800	874700	1101000	1080000	694700	733900	834600	861000	931500	1036000	-	HMDB0302833	C00652	ko01100//Metabolic pathways;ko00053//Ascorbate and aldarate metabolism	Carbohydrate metabolism;Global and overview maps	Metabolism
Com_871_neg	9.12	9,10,13-Trihydroxyoctadec-11-enoic acid	Lipids	NEG	330.241	C18H34O5	1008000	1138000	1053000	343000	568000	685300	913300	1314000	568800	695900	902700	886700	29907-57-1	HMDB0004710	C14835	ko00591//Linoleic acid metabolism	Lipid metabolism	Metabolism
Com_872_neg	5.93	4-O-p-Coumaroylquinic acid	Phenolic acids	NEG	338.1	C16H18O8	15480	20840	20250	12271	12780	10990	16970	9285	13800	12640	8204	16310	-	HMDB0302093	-	-	-	-
Com_873_neg	0.9	UDP-D-xylose	Nucleotide And Its Derivates	NEG	536.044	C14H22N2O16P2	390300	536400	544700	541900	777900	709700	363200	214100	348400	371200	480600	480100	626915	HMDB0001018	C00190	ko01100//Metabolic pathways;ko00520//Amino sugar and nucleotide sugar metabolism;ko00908//Zeatin biosynthesis	Carbohydrate metabolism;Global and overview maps;Metabolism of terpenoids and polyketides	Metabolism
Com_874_neg	0.84	Ribose 5-phosphate	Carbohydrates And Its Derivatives	NEG	230.02	C5H11O8P	1795000	2275000	2147000	1471000	1713000	1435000	1219000	800300	1244000	1464000	1480000	1506000	34980-65-9	HMDB0001548	C00117	ko01100//Metabolic pathways;ko01110//Biosynthesis of secondary metabolites;ko01120//Microbial metabolism in diverse environments;ko01230//Biosynthesis of amino acids;ko01200//Carbon metabolism;ko00230//Purine metabolism;ko00030//Pentose phosphate pathway;ko00710//Carbon fixation in photosynthetic organisms;ko00750//Vitamin B6 metabolism;ko00440//Phosphonate and phosphinate metabolism	Carbohydrate metabolism;Energy metabolism;Global and overview maps;Metabolism of cofactors and vitamins;Metabolism of other amino acids;Nucleotide metabolism	Metabolism
Com_875_neg	13.6	3-Hydroxyoctadecanoic Acid	Lipids	NEG	300.267	C18H36O3	952600	965100	1021000	1106000	1028000	1035000	1079000	1081000	1069000	870600	1043000	1107000	--	--	-	-	-	-
Com_876_neg	0.82	3-Ureidopropionate	Organic Acid And Its Derivatives	NEG	132.053	C4H8N2O3	1131000	1020000	1039000	1394000	1545000	1213000	1224000	984200	1096000	1080000	1262000	1087000	462-88-4	HMDB0000026	C02642	ko01100//Metabolic pathways;ko00240//Pyrimidine metabolism;ko00410//beta-Alanine metabolism;ko00770//Pantothenate and CoA biosynthesis	Global and overview maps;Metabolism of cofactors and vitamins;Metabolism of other amino acids;Nucleotide metabolism	Metabolism
Com_877_neg	7.3	Ayapin	Phenylpropanoids and polyketides	NEG	188.041	C11H8O3	48620	30800	33560	49810	34300	31470	41210	41650	47970	35550	35990	35620	494-56-4	HMDB0301806	-	-	-	-
Com_878_neg	5.52	(2S)-2-Isopropylmalate	Organic Acid And Its Derivatives	NEG	176.068	C7H12O5	57040	61540	87920	60040	153100	113100	91830	38770	59380	67550	93480	107500	--	--	C02504	ko01100//Metabolic pathways;ko01110//Biosynthesis of secondary metabolites;ko01230//Biosynthesis of amino acids;ko01210//2-Oxocarboxylic acid metabolism;ko00290//Valine, leucine and isoleucine biosynthesis;ko00620//Pyruvate metabolism	Amino acid metabolism;Carbohydrate metabolism;Global and overview maps	Metabolism
Com_879_neg	0.87	D-Galactaric acid	Carbohydrates And Its Derivatives	NEG	210.038	C6H10O8	4718000	5016000	4895000	2620000	3777000	3150000	3895000	2681000	1917000	3102000	3795000	3866000	526-99-8	HMDB0000639	C00879	ko01100//Metabolic pathways;ko00053//Ascorbate and aldarate metabolism	Carbohydrate metabolism;Global and overview maps	Metabolism
Com_880_neg	13.5	1-(4-Methoxyphenyl)-1-propanol	Phenolic acids	NEG	166.099	C10H14O2	16900	15460	20260	19100	18560	18950	17260	21310	18790	21650	21550	22970	--	--	-	-	-	-
Com_881_neg	0.69	2-O-Caffeoylmalic acid	Phenolic acids	NEG	296.053	C13H12O8	24920	44860	28720	22050	14480	17830	25620	18850	17920	17490	20510	31380	--	--	-	-	-	-
Com_882_neg	6.32	Eicosadienoic acid	Lipids	NEG	308.272	C20H36O2	734600	719700	768100	1261000	1768000	1324000	1321000	611600	451400	905700	1025000	993600	5598-38-9	HMDB0005060	C16525	ko01040//Biosynthesis of unsaturated fatty acids	Lipid metabolism	Metabolism
Com_883_neg	6.48	2-Hydroxycinnamate	Phenolic acids	NEG	164.047	C9H8O3	74700	100900	79840	110400	142200	178900	73690	56650	73590	84780	98760	86230	614-60-8	HMDB0002641	C01772	ko01100//Metabolic pathways;ko01110//Biosynthesis of secondary metabolites;ko01120//Microbial metabolism in diverse environments;ko00999//Biosynthesis of various plant secondary metabolites;ko00360//Phenylalanine metabolism	Amino acid metabolism;Biosynthesis of other secondary metabolites;Global and overview maps	Metabolism
Com_884_neg	4.68	1-O-Galloyl-D-glucose	Phenylpropanoids and polyketides	NEG	332.074	C13H16O10	3922	4280	11310	8164	10390	6035	3279	9842	2613	4572	2086	4449	--	--	-	-	-	-
Com_885_neg	0.67	Dimethylmalonic acid	Organic Acid And Its Derivatives	NEG	132.042	C5H8O4	713300	1094000	740000	1251000	955200	1432000	896900	944500	1590000	1476000	1200000	947500	595-46-0	HMDB0002001	-	-	-	-
Com_886_neg	0.84	2,2-Dimethylsuccinic acid	Organic Acid And Its Derivatives	NEG	146.058	C6H10O4	8099000	7266000	7764000	9553000	10710000	9503000	7472000	6186000	7423000	8491000	8458000	8759000	597-43-3	HMDB0002074	-	-	-	-
Com_887_neg	0.87	L-threo-3-Methylaspartate	Amino Acid And Its Derivatives	NEG	147.053	C5H9NO4	23170000	23200000	24880000	18700000	17450000	18630000	23130000	16730000	14090000	19000000	20760000	23610000	--	--	C03618	ko01100//Metabolic pathways;ko01120//Microbial metabolism in diverse environments;ko01200//Carbon metabolism;ko00630//Glyoxylate and dicarboxylate metabolism;ko00660//C5-Branched dibasic acid metabolism	Carbohydrate metabolism;Global and overview maps	Metabolism
Com_888_neg	1.46	L-Citramalic acid	Organic Acid And Its Derivatives	NEG	148.037	C5H8O5	1685000	1901000	1713000	2010000	2255000	2525000	1421000	1147000	1774000	1779000	1858000	1862000	--	--	C02614	ko01100//Metabolic pathways;ko00660//C5-Branched dibasic acid metabolism	Carbohydrate metabolism;Global and overview maps	Metabolism
Com_889_neg	12.61	12(13)-EpOME	Lipids	NEG	296.235	C18H32O3	200700	220000	284900	58420	102600	76430	355200	449100	192900	205600	219700	214000	-	HMDB0004702	C14826	ko01100//Metabolic pathways;ko00591//Linoleic acid metabolism	Global and overview maps;Lipid metabolism	Metabolism
Com_890_neg	7.31	2,6-Dimethyl-7-octene-2,3,6-triol	Alcohols and polyols	NEG	188.141	C10H20O3	123700	188400	207900	157400	186500	178700	169200	156600	152700	168500	141700	163100	73815-21-1	HMDB0038186	-	-	-	-
Com_891_neg	5.92	3-O-p-Coumaroylquinic acid	Phenolic acids	NEG	338.1	C16H18O8	63090	93080	98760	45350	63180	73580	114000	40850	87250	51800	73040	88230	-	HMDB0029681	-	-	-	-
Com_892_neg	6.72	N-Acetyl-L-Tryptophan	Amino Acid And Its Derivatives	NEG	246.1	C13H14N2O3	40560	34390	35330	40290	36280	15800	95060	46660	37510	32620	76310	53760	1218-34-4	HMDB0013713	-	-	-	-
Com_893_neg	13.51	Benzyl acetate	Organic Acid And Its Derivatives	NEG	150.068	C9H10O2	8174	9885	9625	11050	9913	8213	10150	8733	10580	8786	13610	14900	140-11-4	HMDB0031310	-	-	-	-
Com_894_neg	5.46	1-Caffeoylquinic acid	Phenolic acids	NEG	354.095	C16H18O9	4408000	6734000	6524000	4430000	6529000	5286000	4446000	3167000	5408000	4684000	5360000	5594000	-	HMDB0304633	-	-	-	-

## Sheet: Supplementary Table2
Table S2. Filtered raw transcriptome data and statistical analysis of mature "Sweet100" tomato fruits (Spike1 to Spike3).
Sample	RawDatas	CleanData(bp)	CleanData(%)	Adapter(%)	LowQuality(%)	polyA(%)	N(%)
Spike1-1	44263012	6538612245	44055306 (99.53%)	10276 (0.02%)	196250 (0.44%)	0 (0.00%)	1180 (0.00%)
Spike1-2	47228094	6982053979	47058336 (99.64%)	10742 (0.02%)	157234 (0.33%)	0 (0.00%)	1782 (0.00%)
Spike1-3	49496722	7312442316	49331952 (99.67%)	11690 (0.02%)	151094 (0.31%)	0 (0.00%)	1986 (0.00%)
Spike2-1	47089766	6982445764	46944150 (99.69%)	9826 (0.02%)	134056 (0.28%)	0 (0.00%)	1734 (0.00%)
Spike2-2	45885278	6777434627	45739612 (99.68%)	10312 (0.02%)	133594 (0.29%)	0 (0.00%)	1760 (0.00%)
Spike2-3	46720500	6901875247	46576894 (99.69%)	10572 (0.02%)	131196 (0.28%)	0 (0.00%)	1838 (0.00%)
Spike3-1	45254172	6705809220	45114990 (99.69%)	9836 (0.02%)	127650 (0.28%)	0 (0.00%)	1696 (0.00%)
Spike3-2	43495498	6438505432	43348428 (99.66%)	9740 (0.02%)	135736 (0.31%)	0 (0.00%)	1594 (0.00%)
Spike3-3	49698470	7351303866	49519836 (99.64%)	10838 (0.02%)	166324 (0.33%)	0 (0.00%)	1472 (0.00%)

## Sheet: Supplementary Table3
Table S3 .Gene IDs prefixed with 'MSTRG' denote novel genes identified in this study.
GeneID	Description
MSTRG.10017	cytochrome oxidase assembly protein [Perilla frutescens var. frutescens] [Perilla frutescens]
MSTRG.10091	PREDICTED: protein WVD2-like 1 isoform X1 [Solanum tuberosum]
MSTRG.10789	high affinity nitrate transporter 2.4-like [Solanum pennellii]
MSTRG.11294	uncharacterized protein LOC114074852 [Solanum pennellii]
MSTRG.11330	Methionyl-trna synthetase [Salix suchowensis]
MSTRG.11331	Methionyl-trna synthetase [Salix suchowensis]
MSTRG.11455	-
MSTRG.11477	-
MSTRG.11486	hypothetical protein KY289_010863 [Solanum tuberosum]
MSTRG.11487	-
MSTRG.11488	hypothetical protein EJD97_021325, partial [Solanum chilense]
MSTRG.11489	hypothetical protein EJD97_000261, partial [Solanum chilense]
MSTRG.11528	PREDICTED: pollen-specific leucine-rich repeat extensin-like protein 1 [Solanum tuberosum]
MSTRG.1156	PREDICTED: CLIP-associated protein-like [Nicotiana attenuata]
MSTRG.11562	PREDICTED: protein FAR1-RELATED SEQUENCE 5-like isoform X2 [Nicotiana sylvestris]
MSTRG.11576	-
MSTRG.11578	-
MSTRG.11586	gag-pol polyprotein [Solanum lycopersicum]
MSTRG.11588	TGACG-sequence-specific DNA-binding protein TGA-2.1 [Capsicum chinense]
MSTRG.11616	-
MSTRG.11651	-
MSTRG.11666	RmlC-like cupins superfamily protein [Prunus dulcis]
MSTRG.11674	-
MSTRG.11675	-
MSTRG.11676	-
MSTRG.11680	protein FAR1-RELATED SEQUENCE 5-like [Solanum lycopersicum]
MSTRG.11689	Transposon TX1 uncharacterized 149 kDa protein [Vitis vinifera]
MSTRG.11717	-
MSTRG.11748	-
MSTRG.11777	-
MSTRG.11889	-
MSTRG.12083	cytochrome P450 CYP72A219 isoform X1 [Solanum lycopersicum]
MSTRG.12084	-
MSTRG.12158	-
MSTRG.12425	bric-a-brac protein [Parasponia andersonii]
MSTRG.1252	very-long-chain aldehyde decarbonylase CER1-like [Solanum pennellii]
MSTRG.12559	ent-kaurene synthase [Solanum lycopersicum]
MSTRG.12625	protein FAM32A-like isoform X2 [Solanum pennellii]
MSTRG.12700	RGG repeats nuclear RNA binding protein A-like isoform X2 [Solanum pennellii]
MSTRG.12809	PREDICTED: AP2/ERF and B3 domain-containing transcription factor At1g51120-like [Solanum tuberosum]
MSTRG.12846	-
MSTRG.12848	hypothetical protein KY289_036542 [Solanum tuberosum]
MSTRG.12866	-
MSTRG.12878	hypothetical protein EJD97_003812, partial [Solanum chilense]
MSTRG.12882	-
MSTRG.12886	Chitin elicitor receptor kinase 1 [Capsicum annuum]
MSTRG.12894	PREDICTED: protein TIFY 5A-like [Solanum tuberosum]
MSTRG.12897	-
MSTRG.12898	-
MSTRG.12912	PREDICTED: keratin, type I cytoskeletal 12-like [Capsicum annuum]
MSTRG.12913	hypothetical protein H5410_040543 [Solanum commersonii]
MSTRG.12922	-
MSTRG.12924	-
MSTRG.12933	-
MSTRG.12936	-
MSTRG.12939	-
MSTRG.12965	-
MSTRG.12967	protein BREAST CANCER SUSCEPTIBILITY 1 homolog [Solanum lycopersicum]
MSTRG.12986	Ulp1 protease family, C-terminal catalytic domain containing protein [Solanum demissum]
MSTRG.12988	Beta-amyrin 28-oxidase [Capsicum annuum]
MSTRG.12996	OSJNBa0006B20.7 [Oryza sativa Japonica Group]
MSTRG.13002	Retrovirus-related Pol polyprotein from transposon RE2 [Vitis vinifera]
MSTRG.13010	hypothetical protein KY284_004653 [Solanum tuberosum]
MSTRG.13016	-
MSTRG.13019	UBN2_3 domain-containing protein, partial [Cephalotus follicularis]
MSTRG.13046	-
MSTRG.13068	COP9 signalosome complex subunit 2 [Capsicum annuum]
MSTRG.13071	retrovirus-related pol polyprotein from transposon tnt 1-94, partial [Nicotiana attenuata]
MSTRG.13083	probable WRKY transcription factor 75 [Solanum lycopersicum]
MSTRG.13130	zinc finger BED domain-containing protein RICESLEEPER 2-like [Solanum pennellii]
MSTRG.13150	beta-galactosidase 13-like [Solanum pennellii]
MSTRG.13176	hypothetical protein EJD97_018130 [Solanum chilense]
MSTRG.13181	-
MSTRG.13364	SNF2 domain-containing protein CLASSY 3-like [Solanum pennellii]
MSTRG.13383	proline transporter 3 [Capsicum annuum]
MSTRG.13736	-
MSTRG.1383	ribonucloprotein, partial [Haematococcus lacustris]
MSTRG.13872	-
MSTRG.14038	-
MSTRG.14124	phytosulfokine precursor protein precursor [Solanum lycopersicum]
MSTRG.1420	(+)-neomenthol dehydrogenase-like [Solanum lycopersicum]
MSTRG.14337	hypothetical protein EJD97_021247, partial [Solanum chilense]
MSTRG.14338	DNA-directed RNA polymerase II subunit 4 [Capsicum annuum]
MSTRG.14353	-
MSTRG.14382	hypothetical protein KY284_033137 [Solanum tuberosum]
MSTRG.14401	-
MSTRG.14412	PREDICTED: sugar transport protein 8-like [Solanum tuberosum]
MSTRG.14420	-
MSTRG.14422	-
MSTRG.14443	Ulp1 protease family, C-terminal catalytic domain containing protein [Solanum demissum]
MSTRG.14444	-
MSTRG.14446	-
MSTRG.14474	-
MSTRG.14478	hypothetical protein EJD97_020525, partial [Solanum chilense]
MSTRG.14480	-
MSTRG.14482	Protein STRUBBELIG-RECEPTOR FAMILY 8 [Hibiscus syriacus]
MSTRG.14483	-
MSTRG.14497	Vacuolar protein sorting-associated protein [Salix suchowensis]
MSTRG.14514	-
MSTRG.14522	DNA (cytosine-5)-methyltransferase CMT3 [Glycine soja]
MSTRG.14524	gag-pol polyprotein [Solanum lycopersicum]
MSTRG.14525	Protein STRICTOSIDINE SYNTHASE-LIKE 10 [Capsicum annuum]
MSTRG.14529	Ras-related protein RABA5c [Capsicum baccatum]
MSTRG.14534	ATP-dependent RNA helicase DRS1-like [Solanum pennellii]
MSTRG.14555	-
MSTRG.14556	-
MSTRG.14572	-
MSTRG.14573	-
MSTRG.14588	-
MSTRG.14590	PREDICTED: F-box protein At4g35733-like [Solanum tuberosum]
MSTRG.14596	-
MSTRG.14612	U-box domain-containing protein 4 [Capsicum baccatum]
MSTRG.14628	-
MSTRG.14694	hypothetical protein EJD97_002072, partial [Solanum chilense]
MSTRG.14832	zinc finger BED domain-containing protein RICESLEEPER 2-like [Solanum pennellii]
MSTRG.15371	hypothetical protein H5410_049525 [Solanum commersonii]
MSTRG.1542	-
MSTRG.15574	-
MSTRG.15616	MuDR family transposase containing protein [Solanum demissum]
MSTRG.15617	Ulp1 protease family, C-terminal catalytic domain containing protein [Solanum demissum]
MSTRG.15618	Ulp1 protease family, C-terminal catalytic domain containing protein [Solanum demissum]
MSTRG.15619	-
MSTRG.15654	-
MSTRG.15661	COP9 signalosome complex subunit 2 [Capsicum annuum]
MSTRG.15664	Integrase core domain containing protein [Solanum demissum]
MSTRG.15671	hypothetical protein EJD97_024530 [Solanum chilense]
MSTRG.15682	-
MSTRG.15705	uncharacterized protein LOC107022130 [Solanum pennellii]
MSTRG.15722	proline transporter 3 [Capsicum annuum]
MSTRG.15725	-
MSTRG.15726	-
MSTRG.15733	DNA-directed RNA polymerase II subunit 1-like [Solanum pennellii]
MSTRG.15734	-
MSTRG.15751	hypothetical protein KY289_000668 [Solanum tuberosum]
MSTRG.15775	-
MSTRG.15789	-
MSTRG.15790	Retrovirus-related Pol polyprotein from transposon TNT 1-94 [Apostasia shenzhenica]
MSTRG.15791	uncharacterized protein LOC101266333 [Solanum lycopersicum]
MSTRG.15792	-
MSTRG.15803	nucleolar and coiled-body phosphoprotein 1-like [Solanum lycopersicum]
MSTRG.15814	-
MSTRG.15819	hypothetical protein I3760_05G013100 [Carya illinoinensis]
MSTRG.15823	Chitin elicitor receptor kinase 1 [Capsicum annuum]
MSTRG.15828	-
MSTRG.15838	hypothetical protein EJD97_024126 [Solanum chilense]
MSTRG.15845	-
MSTRG.15846	uncharacterized protein LOC104648303 [Solanum lycopersicum]
MSTRG.15857	uncharacterized protein LOC112942081 [Solanum lycopersicum]
MSTRG.15864	Endonuclease/exonuclease/phosphatase superfamily [Arabidopsis suecica]
MSTRG.15868	Transposon En/Spm-like [Arabidopsis suecica]
MSTRG.15956	hypothetical protein KY289_023436 [Solanum tuberosum]
MSTRG.16037	hypothetical protein KY285_033872 [Solanum tuberosum]
MSTRG.16230	hypothetical protein EJD97_021325, partial [Solanum chilense]
MSTRG.16258	microtubule-associated protein futsch-like isoform X2 [Solanum lycopersicum]
MSTRG.1635	wound-induced protein WIN1-like precursor [Solanum lycopersicum]
MSTRG.16939	F-box/FBD/LRR-repeat protein At1g13570-like [Solanum pennellii]
MSTRG.16943	F-box/FBD/LRR-repeat protein At1g13570 [Solanum lycopersicum]
MSTRG.16960	PREDICTED: cysteine-rich receptor-like protein kinase 3 isoform X2 [Solanum tuberosum]
MSTRG.17043	hypothetical protein KY289_012793 [Solanum tuberosum]
MSTRG.17055	hypothetical protein KY285_009338 [Solanum tuberosum]
MSTRG.17128	hypothetical protein EJD97_023461, partial [Solanum chilense]
MSTRG.17144	Phospho-N-acetylmuramoyl-pentapeptide-transferase [Salix suchowensis]
MSTRG.17146	-
MSTRG.17148	-
MSTRG.17177	proline transporter 3 [Capsicum annuum]
MSTRG.17181	-
MSTRG.17183	hypothetical protein EJD97_004264, partial [Solanum chilense]
MSTRG.17194	E3 ubiquitin protein ligase RIE1 [Capsicum annuum]
MSTRG.17197	hypothetical protein KY284_000743 [Solanum tuberosum]
MSTRG.17198	-
MSTRG.17200	-
MSTRG.17216	uncharacterized protein LOC101261775 [Solanum lycopersicum]
MSTRG.17221	-
MSTRG.17224	-
MSTRG.17225	-
MSTRG.17245	uncharacterized protein LOC101261775 [Solanum lycopersicum]
MSTRG.17268	PREDICTED: cytochrome b6 [Nicotiana tabacum]
MSTRG.17276	-
MSTRG.17277	-
MSTRG.17278	-
MSTRG.17303	PREDICTED: zinc finger BED domain-containing protein RICESLEEPER 1-like [Nicotiana sylvestris]
MSTRG.17335	zinc finger BED domain-containing protein RICESLEEPER 2-like [Solanum pennellii]
MSTRG.17344	-
MSTRG.17349	orf185 [Solanum commersonii]
MSTRG.17354	-
MSTRG.17365	DNA topoisomerase [Handroanthus impetiginosus]
MSTRG.17675	pectinesterase 31 [Solanum lycopersicum]
MSTRG.17690	SLR3, partial [Solanum lycopersicum]
MSTRG.17734	hypothetical protein H5410_058566 [Solanum commersonii]
MSTRG.17946	small polypeptide DEVIL 10 [Carya illinoinensis]
MSTRG.17958	-
MSTRG.18138	hypothetical protein EJD97_010050 [Solanum chilense]
MSTRG.18172	hypothetical protein KY284_019132 [Solanum tuberosum]
MSTRG.18189	Enzymatic polyprotein [Cucumis melo var. makuwa] [Cucumis melo]
MSTRG.18302	protein PXR1-like [Solanum lycopersicum]
MSTRG.18337	PREDICTED: mediator of RNA polymerase II transcription subunit 20a-like [Solanum tuberosum]
MSTRG.18340	WD repeat-containing protein 91 homolog isoform X1 [Ipomoea triloba]
MSTRG.18345	-
MSTRG.18356	-
MSTRG.18359	hypothetical protein H5410_057481 [Solanum commersonii]
MSTRG.18360	Prolyl endopeptidase [Capsicum chinense]
MSTRG.18375	hypothetical protein EJD97_023240 [Solanum chilense]
MSTRG.18382	Exocyst complex component EXO84A [Capsicum baccatum]
MSTRG.18387	-
MSTRG.18393	hypothetical protein KY289_010863 [Solanum tuberosum]
MSTRG.18394	-
MSTRG.18395	-
MSTRG.18401	hypothetical protein KY290_027513 [Solanum tuberosum]
MSTRG.18408	hypothetical protein H5410_050197 [Solanum commersonii]
MSTRG.18419	-
MSTRG.18423	hypothetical protein KY285_009893 [Solanum tuberosum]
MSTRG.18457	-
MSTRG.18458	hypothetical protein EJD97_014599 [Solanum chilense]
MSTRG.18461	zinc finger CCCH domain-containing protein 66-like, partial [Trifolium pratense]
MSTRG.18470	hypothetical protein H5410_031162, partial [Solanum commersonii]
MSTRG.18477	hypothetical protein EJD97_013520, partial [Solanum chilense]
MSTRG.18550	-
MSTRG.18551	-
MSTRG.18570	proline transporter 3 [Capsicum annuum]
MSTRG.18580	-
MSTRG.18612	OSIGBa0134J07.9 [Oryza sativa]
MSTRG.18613	-
MSTRG.18614	uncharacterized protein LOC104645037 isoform X2 [Solanum lycopersicum]
MSTRG.18726	-
MSTRG.18809	thioredoxin superfamily protein [Striga asiatica]
MSTRG.19051	delta(12)-fatty-acid desaturase FAD2-like [Solanum pennellii]
MSTRG.1910	Histone-lysine N-methyltransferase [Actinidia chinensis var. chinensis] [Actinidia chinensis]
MSTRG.1911	importin subunit alpha-4 [Solanum lycopersicum]
MSTRG.2099	-
MSTRG.2440	Organ specific protein [Cynara cardunculus var. scolymus] [Cynara cardunculus]
MSTRG.2472	embryogenic cell protein 40 [Solanum lycopersicum]
MSTRG.2502	PREDICTED: F-box protein CPR30-like [Solanum tuberosum]
MSTRG.2529	Auxin-responsive protein SAUR21 [Capsicum annuum]
MSTRG.2697	uncharacterized protein LOC112941181 [Solanum lycopersicum]
MSTRG.2700	-
MSTRG.2714	hypothetical protein H5410_004384 [Solanum commersonii]
MSTRG.2715	ty3-gypsy retrotransposon protein [Cucumis melo var. makuwa] [Cucumis melo]
MSTRG.2722	-
MSTRG.2737	actin-related protein 2/3 complex subunit 3-like isoform X4 [Solanum pennellii]
MSTRG.2761	hypothetical protein H5410_062150 [Solanum commersonii]
MSTRG.2767	-
MSTRG.2791	PREDICTED: zinc finger BED domain-containing protein RICESLEEPER 2-like [Solanum tuberosum]
MSTRG.2845	-
MSTRG.2854	-
MSTRG.2867	PREDICTED: F-box/kelch-repeat protein At3g23880-like [Solanum tuberosum]
MSTRG.2888	Ulp1 protease family, C-terminal catalytic domain containing protein [Solanum demissum]
MSTRG.2890	-
MSTRG.2905	-
MSTRG.2969	ATP synthase gamma chain, chloroplastic [Capsicum chinense]
MSTRG.2972	hypothetical protein H5410_002642 [Solanum commersonii]
MSTRG.2973	hypothetical protein H5410_001744 [Solanum commersonii]
MSTRG.2976	transmembrane protein [Perilla frutescens var. hirtella] [Perilla frutescens]
MSTRG.305	hypothetical protein EJD97_019368 [Solanum chilense]
MSTRG.3051	uncharacterized protein LOC114076892 [Solanum pennellii]
MSTRG.3064	-
MSTRG.3149	Myb domain protein [Perilla frutescens var. frutescens] [Perilla frutescens]
MSTRG.3213	LRR receptor-like serine/threonine-protein kinase FLS2 [Solanum lycopersicum]
MSTRG.3388	Retrotransposon, unclassified-like protein [Theobroma cacao]
MSTRG.3626	-
MSTRG.3668	pectinesterase [Solanum lycopersicum]
MSTRG.3825	PREDICTED: DNA mismatch repair protein MLH3 isoform X5 [Solanum tuberosum]
MSTRG.3827	PREDICTED: phosphoinositide phosphatase SAC6 [Solanum tuberosum]
MSTRG.3924	PREDICTED: zinc finger CCCH domain-containing protein 45-like [Solanum tuberosum]
MSTRG.3943	hypothetical protein EJD97_020470, partial [Solanum chilense]
MSTRG.4010	-
MSTRG.4163	AAA-ATPase At3g28510-like [Solanum lycopersicum]
MSTRG.4258	protein CDI-like [Nicotiana tomentosiformis]
MSTRG.4338	calcium-dependent protein kinase 33 [Striga asiatica]
MSTRG.4612	MuDR family transposase containing protein [Solanum demissum]
MSTRG.4613	hypothetical protein H5410_016963 [Solanum commersonii]
MSTRG.4627	hypothetical protein EJD97_001697 [Solanum chilense]
MSTRG.4727	hypothetical protein EJD97_004643, partial [Solanum chilense]
MSTRG.4968	3-hydroxy-3-methylglutaryl-coenzyme A reductase 3 [Solanum lycopersicum]
MSTRG.5079	-
MSTRG.5089	-
MSTRG.5090	hypothetical protein H5410_059203 [Solanum commersonii]
MSTRG.5136	hypothetical protein EJD97_025532, partial [Solanum chilense]
MSTRG.5140	Retrovirus-related Pol polyprotein from transposon TNT 1-94 [Vitis vinifera]
MSTRG.5172	hypothetical protein EJD97_020895 [Solanum chilense]
MSTRG.5179	-
MSTRG.5185	-
MSTRG.5196	-
MSTRG.5197	transcription factor MYB14-like [Solanum pennellii]
MSTRG.5201	-
MSTRG.5210	cylicin-2-like [Solanum pennellii]
MSTRG.5242	-
MSTRG.5249	hypothetical protein KY284_014105 [Solanum tuberosum]
MSTRG.5251	-
MSTRG.5261	uncharacterized protein LOC112941074 [Solanum lycopersicum]
MSTRG.5305	-
MSTRG.5340	PREDICTED: mitochondrial import inner membrane translocase subunit Tim16-like isoform X3 [Nicotiana sylvestris]
MSTRG.5437	PREDICTED: uncharacterized protein LOC107062778 [Solanum tuberosum]
MSTRG.548	uncharacterized protein LOC101258587 isoform X2 [Solanum lycopersicum]
MSTRG.5496	F-box protein CPR1-like [Solanum lycopersicum]
MSTRG.5512	-
MSTRG.556	-
MSTRG.5577	Low affinity sulfate transporter 3 [Capsicum annuum]
MSTRG.558	-
MSTRG.5646	hypothetical protein EJD97_008903, partial [Solanum chilense]
MSTRG.589	-
MSTRG.6093	agamous-like MADS-box protein AGL65 isoform X3 [Solanum lycopersicum]
MSTRG.610	PREDICTED: uncharacterized protein LOC107060538 [Solanum tuberosum]
MSTRG.6180	F-box/LRR-repeat protein 3 [Solanum lycopersicum]
MSTRG.6314	-
MSTRG.635	COP9 signalosome complex subunit 2 [Capsicum annuum]
MSTRG.639	Retrovirus-related Pol polyprotein from transposon TNT 1-94 [Cajanus cajan]
MSTRG.6425	protein NRT1/ PTR FAMILY 1.2-like isoform X2 [Solanum lycopersicum]
MSTRG.650	uncharacterized protein LOC107001974 [Solanum pennellii]
MSTRG.6576	hypothetical protein KY284_010882 [Solanum tuberosum]
MSTRG.6641	Chaperonin 60 subunit beta 4 [Morus notabilis]
MSTRG.6696	HMG-Y-related protein A-like [Solanum pennellii]
MSTRG.673	G-type lectin S-receptor-like serine/threonine-protein kinase [Capsicum baccatum]
MSTRG.6755	zinc finger protein 4-like [Solanum pennellii]
MSTRG.680	Integrase core domain containing protein [Solanum demissum]
MSTRG.686	Retrotransposon gag protein [Solanum demissum]
MSTRG.6864	receptor kinase-like protein Xa21 [Solanum lycopersicum]
MSTRG.6896	RNA-binding protein 42 [Solanum lycopersicum]
MSTRG.6927	Dolichyl-diphosphooligosaccharide--protein glycosyltransferase subunit 4A [Capsicum baccatum]
MSTRG.695	-
MSTRG.6951	hypothetical protein EJD97_014098 [Solanum chilense]
MSTRG.698	hypothetical protein H5410_045842 [Solanum commersonii]
MSTRG.7008	hypothetical protein KY290_020843 [Solanum tuberosum]
MSTRG.707	RNA-binding (RRM/RBD/RNP motifs) family protein [Actinidia rufa]
MSTRG.7070	probable calcium-binding protein CML50 [Solanum lycopersicum]
MSTRG.708	PREDICTED: E3 ubiquitin-protein ligase RNF216-like isoform X5 [Nicotiana tabacum]
MSTRG.7080	hypothetical protein KY284_019805 [Solanum tuberosum]
MSTRG.711	-
MSTRG.7135	-
MSTRG.7149	PREDICTED: NAC domain-containing protein 2-like [Nicotiana sylvestris]
MSTRG.7152	hypothetical protein H5410_019161 [Solanum commersonii]
MSTRG.7163	-
MSTRG.7174	-
MSTRG.7185	hypothetical protein EJD97_023461, partial [Solanum chilense]
MSTRG.7191	hypothetical protein KY289_020425 [Solanum tuberosum]
MSTRG.7227	probable serine/threonine-protein kinase PBL7 isoform X1 [Solanum pennellii]
MSTRG.7238	hypothetical protein KY285_003781 [Solanum tuberosum]
MSTRG.7248	hypothetical protein EJD97_025532, partial [Solanum chilense]
MSTRG.7254	-
MSTRG.7295	hypothetical protein H5410_050009 [Solanum commersonii]
MSTRG.7312	Integrase, catalytic core [Senna tora]
MSTRG.7328	hypothetical protein MTR_0030s0420 [Medicago truncatula]
MSTRG.734	-
MSTRG.7345	-
MSTRG.738	-
MSTRG.7383	PLAT domain-containing protein 2 [Solanum lycopersicum]
MSTRG.7417	SAC3 family protein B isoform X4 [Solanum pennellii]
MSTRG.7560	Abscicic acid stress ripening protein 4 [Solanum lycopersicum]
MSTRG.7733	-
MSTRG.7746	-
MSTRG.799	hypothetical protein H5410_017737 [Solanum commersonii]
MSTRG.8239	Isoleucine--tRNA ligase [Capsicum annuum]
MSTRG.8508	PREDICTED: uncharacterized protein LOC107847078 isoform X1 [Capsicum annuum]
MSTRG.8527	F-box/FBD/LRR-repeat protein At1g13570-like [Solanum lycopersicum]
MSTRG.8719	hypothetical protein EJD97_021652, partial [Solanum chilense]
MSTRG.8724	-
MSTRG.8760	-
MSTRG.8773	-
MSTRG.8776	Beta-adaptin-like protein C [Capsicum annuum]
MSTRG.8794	-
MSTRG.8825	-
MSTRG.8831	-
MSTRG.8849	hypothetical protein EJD97_016077, partial [Solanum chilense]
MSTRG.8860	-
MSTRG.8865	hypothetical protein H5410_050634 [Solanum commersonii]
MSTRG.8902	pollen-specific leucine-rich repeat extensin-like protein 2 [Solanum pennellii]
MSTRG.8920	chromatin-remodeling ATPase INO80-like [Solanum pennellii]
MSTRG.8932	-
MSTRG.8935	-
MSTRG.8948	-
MSTRG.8954	-
MSTRG.8964	-
MSTRG.8971	-
MSTRG.898	Retrotransposable element Tf2 [Cajanus cajan]
MSTRG.8981	-
MSTRG.8982	-
MSTRG.8990	reticulocyte-binding protein 2 homolog a-like [Solanum pennellii]
MSTRG.900	PREDICTED: probable helicase MAGATAMA 3 [Solanum tuberosum]
MSTRG.9035	-
MSTRG.9402	aspartic proteinase-like protein 2 [Solanum lycopersicum]
MSTRG.9462	F-box/FBD/LRR-repeat protein At1g13570-like [Solanum lycopersicum]
MSTRG.9472	-
MSTRG.9487	hypothetical protein KY285_017566 [Solanum tuberosum]
MSTRG.9498	hypothetical protein H5410_029980 [Solanum commersonii]
MSTRG.9514	DNA-directed RNA polymerases I and III subunit RPAC2 [Solanum lycopersicum]
MSTRG.9704	-
MSTRG.9713	-
MSTRG.9721	-
MSTRG.9745	-
MSTRG.9750	-
MSTRG.9765	SPX domain-containing protein 4 [Capsicum chinense]
MSTRG.9790	-
MSTRG.9795	-
MSTRG.9796	-
MSTRG.9825	COPI_assoc domain-containing protein [Cephalotus follicularis]
MSTRG.9826	hypothetical protein KY289_023436 [Solanum tuberosum]
MSTRG.9834	probable LRR receptor-like serine/threonine-protein kinase At3g47570 [Solanum pennellii]
MSTRG.9836	Exocyst complex component EXO84A [Capsicum baccatum]
MSTRG.9854	-
MSTRG.9903	Plant cysteine oxidase 2 [Capsicum annuum]
MSTRG.9997	PREDICTED: protein FAR1-RELATED SEQUENCE 4-like [Nicotiana sylvestris]

## Sheet: Supplementary Table4
Table S4. Clustering results for trend analyses of primary and secondary metabolites in mature fruits (Spike1 to Spike3) of the "Sweet100" variety (MMI-MMVII).
Index	Module	RT(min)	Spike1	Spike2	Spike3	Compounds	Types	Ion mode	Molecular Weight (Da)	Formula	CAS	HMDB	C_ID	Pathway	KEGG_B_class	KEGG_A_class
Com_63_pos	M-I	1.539	0	-0.7	-1.27	Nicotinamide	Vitamins	POS	122.12	C6H6N2O	98-92-0	HMDB0001406	C00153	ko01100//Metabolic pathways;ko00760//Nicotinate and nicotinamide metabolism	Global and overview maps;Metabolism of cofactors and vitamins	Metabolism
Com_69_pos	M-I	1.04	0	-0.63	-1.41	alpha-Nicotinamide adenine dinucleotide	Nucleotide And Its Derivates	POS	663.425	C21H27N7O14P2	--	--	-	-	-	-
Com_86_pos	M-I	7.92	0	-0.5	-1.13	N-Feruloyltyramine	Phenolic acids	POS	313.348	C18H19NO4	66648-43-9	HMDB0029365	-	-	-	-
Com_169_pos	M-I	1.05	0	-0.64	-1.42	Adenosine 5'-Diphosphate	Nucleotide And Its Derivates	POS	427.201	C10H15N5O10P2	58-64-0	HMDB0001341	C00008	ko01100//Metabolic pathways;ko01110//Biosynthesis of secondary metabolites;ko00230//Purine metabolism;ko00908//Zeatin biosynthesis;ko00190//Oxidative phosphorylation;ko00195//Photosynthesis	Energy metabolism;Global and overview maps;Metabolism of terpenoids and polyketides;Nucleotide metabolism	Metabolism
Com_185_pos	M-I	1.05	0	-0.73	-1.73	Adenosine5-phosphosulfate	Nucleotide And Its Derivates	POS	427	C10H14N5O10PS	--	--	-	-	-	-
Com_209_pos	M-I	7.49	0	-0.83	-1.72	Crebanine	Alkaloids and derivatives	POS	339.385	C20H21NO4	--	--	-	-	-	-
Com_210_pos	M-I	6.43	0	-0.61	-1.85	Eriocitrin	Flavonoids	POS	596.534	C27H32O15	13463-28-0	HMDB0005811	-	-	-	-
Com_257_pos	M-I	4.56	0	-1.41	-1.99	N-Caffeoyl putrescine	Phenolic acids	POS	250.1	C13H18N2O3	--	--	-	-	-	-
Com_290_pos	M-I	12.8	0	-0.53	-1.29	MGMG (18:2)	Lipids	POS	516.7	C27H48O9	--	--	-	-	-	-
Com_325_pos	M-I	6.45	0	-1.95	-3.21	3,7-Dimethoxykaempferol-C-glucoside	Flavonoids	POS	476.2	C23H24O11	--	--	-	-	-	-
Com_420_pos	M-I	1.44	0	-0.34	-1.24	gamma-Glutamate-Cysteine	Amino Acid And Its Derivatives	POS	250.272	C8H14N2O5S	--	--	-	-	-	-
Com_474_pos	M-I	4.57	0	-1.42	-1.95	N-Caffeoylputrescine	Phenolic acids	POS	250.29	C13H18N2O3	29554-26-5	HMDB0029876	-	-	-	-
Com_475_pos	M-I	5.22	0	-0.5	-1.41	N-Feruloylputrescine	Phenolic acids	POS	264.32	C14H20N2O3	501-13-3	HMDB0033463	C10497	ko01100//Metabolic pathways;ko00330//Arginine and proline metabolism	Amino acid metabolism;Global and overview maps	Metabolism
Com_478_pos	M-I	1.04	0	-0.92	-1.88	Nicotinic acid adenine dinucleotide	Nucleotide And Its Derivates	POS	663.2	C21H28N7O14P2	6450-77-7	HMDB0001179	C00857	ko01100//Metabolic pathways;ko00760//Nicotinate and nicotinamide metabolism	Global and overview maps;Metabolism of cofactors and vitamins	Metabolism
Com_490_pos	M-I	0.92	0	-0.85	-1.42	4-Methylaminobutyrate	Amino Acid And Its Derivatives	POS	117.07	C5H11NO2	--	--	C15987	ko01100//Metabolic pathways;ko01120//Microbial metabolism in diverse environments;ko00760//Nicotinate and nicotinamide metabolism	Global and overview maps;Metabolism of cofactors and vitamins	Metabolism
Com_514_pos	M-I	4.69	0	-0.31	-1.09	Gallacetophenone	Organoheterocyclic compounds	POS	168.042	C8H8O4	--	--	-	-	-	-
Com_637_neg	M-I	1.08	0	-0.37	-1.27	dGDP	Nucleotide And Its Derivates	NEG	427.201	C10H15N5O10P2	582078	HMDB0000960	C00361	ko01100//Metabolic pathways;ko00230//Purine metabolism	Global and overview maps;Nucleotide metabolism	Metabolism
Com_670_neg	M-I	0.87	0	-0.81	-1.17	s7p	Carbohydrates And Its Derivatives	NEG	290.16	C7H15O10P	--	--	C05382	ko01100//Metabolic pathways;ko01110//Biosynthesis of secondary metabolites;ko01120//Microbial metabolism in diverse environments;ko01230//Biosynthesis of amino acids;ko01200//Carbon metabolism;ko00030//Pentose phosphate pathway;ko00710//Carbon fixation in photosynthetic organisms	Carbohydrate metabolism;Energy metabolism;Global and overview maps	Metabolism
Com_824_neg	M-I	4.81	0	-0.57	-1.33	Chrysoeriol O-acetylhexoside	Flavonoids	NEG	504.1	C24H24O12	--	--	-	-	-	-
Com_834_neg	M-I	5.2	0	-0.54	-1.13	Tanshinlactone	Lipids	NEG	264.275	C17H12O3	--	--	-	-	-	-
Com_232_pos	M-II	0.86	0	-1.03	-0.67	Alanine	Amino Acid And Its Derivatives	POS	89.094	C3H7NO2	302-72-7	HMDB0062251	C01401	ko01100//Metabolic pathways;ko00460//Cyanoamino acid metabolism	Global and overview maps;Metabolism of other amino acids	Metabolism
Com_263_pos	M-II	4.62	0	-1.23	-0.95	p-Coumaroylputrescine	Phenolic acids	POS	234.1	C13H18N2O2	--	--	C18326	ko01100//Metabolic pathways;ko00330//Arginine and proline metabolism	Amino acid metabolism;Global and overview maps	Metabolism
Com_292_pos	M-II	9.91	0	-1.13	-0.73	Cocamidopropyl betaine	Alkaloids and derivatives	POS	342.1	C19H38N2O3	--	--	-	-	-	-
Com_344_pos	M-II	0.73	0	-1.59	-0.95	D-(+)-Octopine	Amino Acid And Its Derivatives	POS	246.264	C9H18N4O4	--	--	C04137	ko01100//Metabolic pathways;ko02010//ABC transporters;ko00330//Arginine and proline metabolism	Amino acid metabolism;Global and overview maps;Membrane transport	Environmental Information Processing;Metabolism
Com_387_pos	M-II	8.64	0	-2.4	-1.87	Naringerin	Flavonoids	POS	272.253	C15H12O5	--	--	-	-	-	-
Com_388_pos	M-II	1.06	0	-1.14	-0.91	N-Feruloylagmatine	Phenols And Its Derivatives	POS	305.35	C15H21N4O3	--	--	-	-	-	-
Com_413_pos	M-II	5.89	0	-1.13	-0.73	Tuberonic acid hexoside	Carbohydrates And Its Derivatives	POS	388.41	C18H28O9	--	--	-	-	-	-
Com_430_pos	M-II	0.88	0	-1.02	-0.74	N-Hydroxyl-tryptamine	Amino Acid And Its Derivatives	POS	176.215	C10H12N2O	-	HMDB0255154	C17203	ko01100//Metabolic pathways;ko00380//Tryptophan metabolism	Amino acid metabolism;Global and overview maps	Metabolism
Com_451_pos	M-II	0.71	0	-1.53	-1.04	Spermine	Polyamine	POS	202.34	C10H26N4	71-44-3	HMDB0001256	C00750	ko01100//Metabolic pathways;ko00330//Arginine and proline metabolism;ko00480//Glutathione metabolism;ko00410//beta-Alanine metabolism;ko00770//Pantothenate and CoA biosynthesis	Amino acid metabolism;Global and overview maps;Metabolism of cofactors and vitamins;Metabolism of other amino acids	Metabolism
Com_452_pos	M-II	4.45	0	-0.93	-1.1	p-Aminobenzoate	Organic Acid And Its Derivatives	POS	137.136	C7H7NO2	-	HMDB0304171	C00568	ko01100//Metabolic pathways;ko01120//Microbial metabolism in diverse environments;ko01061//Biosynthesis of phenylpropanoids;ko00790//Folate biosynthesis	Chemical structure transformation maps;Global and overview maps;Metabolism of cofactors and vitamins	Metabolism
Com_483_pos	M-II	7.63	0	-1.53	-1.67	Malvidin 3-O-galactoside	Flavonoids	POS	493	C23H25O12	--	--	-	-	-	-
Com_494_pos	M-II	0.73	0	-2.04	-1.28	Calystegine A3	Alkaloids and derivatives	POS	159.09	C7H13NO3	--	--	C10850	ko00960//Tropane, piperidine and pyridine alkaloid biosynthesis	Biosynthesis of other secondary metabolites	Metabolism
Com_540_neg	M-II	1.038	0	-1.19	-0.64	Shikimic Acid	Phenolic acids	NEG	174.15	C7H10O5	138-59-0	HMDB0003070	C00493	ko01100//Metabolic pathways;ko01110//Biosynthesis of secondary metabolites;ko01060//Biosynthesis of plant secondary metabolites;ko01230//Biosynthesis of amino acids;ko01061//Biosynthesis of phenylpropanoids;ko01070//Biosynthesis of plant hormones;ko01063//Biosynthesis of alkaloids derived from shikimate pathway;ko00996//Biosynthesis of various alkaloids;ko00999//Biosynthesis of various plant seco…	Amino acid metabolism;Biosynthesis of other secondary metabolites;Chemical structure transformation maps;Global and overview maps	Metabolism
Com_630_neg	M-II	1.05	0	-0.92	-1.21	ADP-ribose	Nucleotide And Its Derivates	NEG	559.32	C15H23N5O14P2	20762-30-5	HMDB0001178	C00301	ko01100//Metabolic pathways;ko00230//Purine metabolism	Global and overview maps;Nucleotide metabolism	Metabolism
Com_707_neg	M-II	8.518	0	-4.34	-2.77	Naringenin chalcone	Flavonoids	NEG	272.253	C15H12O5	5071-40-9	HMDB0029631	C06561	ko01100//Metabolic pathways;ko01110//Biosynthesis of secondary metabolites;ko01061//Biosynthesis of phenylpropanoids;ko00941//Flavonoid biosynthesis	Biosynthesis of other secondary metabolites;Chemical structure transformation maps;Global and overview maps	Metabolism
Com_728_neg	M-II	8.683	0	-4.62	-2.92	Naringenin	Flavonoids	NEG	272.25	C15H12O5	480-41-1	HMDB0002670	C00509	ko01100//Metabolic pathways;ko01110//Biosynthesis of secondary metabolites;ko01061//Biosynthesis of phenylpropanoids;ko00941//Flavonoid biosynthesis;ko00943//Isoflavonoid biosynthesis	Biosynthesis of other secondary metabolites;Chemical structure transformation maps;Global and overview maps	Metabolism
Com_770_neg	M-II	8.61	0	-4.23	-2.73	Butin	Flavonoids	NEG	272.069	C15H12O5	-	HMDB0249463	C09614	ko00941//Flavonoid biosynthesis	Biosynthesis of other secondary metabolites	Metabolism
Com_775_neg	M-II	6.93	0	-1.01	-0.7	4,5-DCQA Isochlorogenic acid C	Phenols And Its Derivatives	NEG	516.458	C25H24O12	--	--	-	-	-	-
Com_782_neg	M-II	5.49	0	-1.67	-1.07	Sibiricose A6	Phenolic acids	NEG	548.497	C23H32O15	--	--	-	-	-	-
Com_42_pos	M-III	0.86	0	-1.16	-0.5	L-Alanine	Amino Acid And Its Derivatives	POS	89.09	C3H7NO2	302-72-7	HMDB0062251	C00041	ko01100//Metabolic pathways;ko01110//Biosynthesis of secondary metabolites;ko01120//Microbial metabolism in diverse environments;ko01060//Biosynthesis of plant secondary metabolites;ko01230//Biosynthesis of amino acids;ko02010//ABC transporters;ko01200//Carbon metabolism;ko00470//D-Amino acid metabolism;ko00270//Cysteine and methionine metabolism;ko00970//Aminoacyl-tRNA biosynthesis;ko00710//Carb…	Amino acid metabolism;Chemical structure transformation maps;Energy metabolism;Folding, sorting and degradation;Global and overview maps;Membrane transport;Metabolism of other amino acids;Translation	Environmental Information Processing;Genetic Information Processing;Metabolism
Com_112_pos	M-III	12.15	0	-0.65	0.6	14,15-Dehydrocrepenynic acid	Lipids	POS	276.414	C18H28O2	--	--	-	-	-	-
Com_129_pos	M-III	0.9	0	-1.15	-0.53	Sarcosine	Amino Acid And Its Derivatives	POS	89.093	C3H7NO2	107-97-1	HMDB0000271	C00213	ko01100//Metabolic pathways;ko00330//Arginine and proline metabolism;ko00260//Glycine, serine and threonine metabolism	Amino acid metabolism;Global and overview maps	Metabolism
Com_220_pos	M-III	7.57	0	-1.31	-0.65	Xanthopterin	Organoheterocyclic compounds	POS	179.14	C6H5N5O2	-	HMDB0259923	-	-	-	-
Com_223_pos	M-III	13.293	0	-1.08	-0.41	1,2-dihydrotanshinquinone	Terpenoids	POS	278.302	C18H14O3	-	HMDB0254643	-	-	-	-
Com_245_pos	M-III	1.73	0	-1.01	-0.4	N-Acetylthreonine	Amino Acid And Its Derivatives	POS	161.069	C6H11NO4	17093-74-2	HMDB0062557	-	-	-	-
Com_283_pos	M-III	12.65	0	-1.16	-0.18	Punicic acid	Lipids	POS	278.3	C18H30O2	544-72-9	HMDB0030963	-	-	-	-
Com_289_pos	M-III	12.1	0	-0.86	0.47	Octadecadien-6-ynoic acid	Lipids	POS	276.2	C18H28O2	--	--	-	-	-	-
Com_294_pos	M-III	15.2	0	-1.61	-0.75	MAG (18:1)	Lipids	POS	356.2	C21H40O4	--	--	-	-	-	-
Com_297_pos	M-III	11.36	0	-1.01	-0.28	LysoPC 14:0 (2n isomer)	Lipids	POS	467.3	C22H46NO7P	--	--	-	-	-	-
Com_317_pos	M-III	9.09	0	-1.74	0.45	LysoPC 20:0 (2n isomer)	Lipids	POS	551.39	C28H58NO7P	--	--	-	-	-	-
Com_320_pos	M-III	6.35	0	-1.21	0.29	1-Decanoyl-2-hydroxy-sn-glycero-3-phosphocholine	Amines	POS	411.5	C18H38NO7P	--	--	-	-	-	-
Com_331_pos	M-III	5.72	0	-1.42	-0.38	4-Methylumbelliferyl phenylphosphonate	Phenylpropanoids and polyketides	POS	316.24	C16H13O5P	--	--	-	-	-	-
Com_333_pos	M-III	1.66	0	-1.62	-0.39	4-Pyridoxic acid O-hexoside	Vitamins	POS	345.306	C14H19NO9	--	--	-	-	-	-
Com_407_pos	M-III	5.95	0	-1.62	-0.73	Sinapoyl O-hexoside	Phenols And Its Derivatives	POS	370.351	C17H22O10	--	--	-	-	-	-
Com_508_pos	M-III	5.91	0	-0.57	0.45	Isohyperoside	Flavonoids	POS	464.095	C21H20O12	--	--	-	-	-	-
Com_557_neg	M-III	1.009	0	-0.83	0.49	Raffinose	Carbohydrates And Its Derivatives	NEG	504.437	C18H32O16	512-69-6	HMDB0003213	C00492	ko01100//Metabolic pathways;ko02010//ABC transporters;ko00052//Galactose metabolism	Carbohydrate metabolism;Global and overview maps;Membrane transport	Environmental Information Processing;Metabolism
Com_591_neg	M-III	0.894	0	-0.78	0.67	D-Glucuronic acid	Carbohydrates And Its Derivatives	NEG	194.14	C6H10O7	32449-92-6	HMDB0006355	-	-	-	-
Com_666_neg	M-III	0.92	0	-2.01	-0.9	dUMP	Nucleotide And Its Derivates	NEG	308.182	C9H13N2O8P	964-26-1	HMDB0001409	C00365	ko01100//Metabolic pathways;ko00240//Pyrimidine metabolism	Global and overview maps;Nucleotide metabolism	Metabolism
Com_675_neg	M-III	0.96	0	-1.77	-0.21	L-(+)-Rhamnose	Carbohydrates And Its Derivatives	NEG	164.16	C6H12O5	3615-41-6	HMDB0000849	C00507	ko01100//Metabolic pathways;ko01120//Microbial metabolism in diverse environments;ko00051//Fructose and mannose metabolism	Carbohydrate metabolism;Global and overview maps	Metabolism
Com_677_neg	M-III	0.98	0	-1.03	-0.22	L-Rhamnose	Carbohydrates And Its Derivatives	NEG	164.16	C6H12O5	3615-41-6	HMDB0000849	C00507	ko01100//Metabolic pathways;ko01120//Microbial metabolism in diverse environments;ko00051//Fructose and mannose metabolism	Carbohydrate metabolism;Global and overview maps	Metabolism
Com_699_neg	M-III	0.99	0	-1.63	-0.14	Madecassic acid	Terpenoids	NEG	504.7	C30H48O6	18449-41-7	HMDB0036670	-	-	-	-
Com_727_neg	M-III	1.284	0	-2.12	-0.04	Chrysin	Flavonoids	NEG	254.24	C15H10O4	480-40-0	HMDB0036619	C10028	ko00941//Flavonoid biosynthesis	Biosynthesis of other secondary metabolites	Metabolism
Com_744_neg	M-III	12.67	0	-1.52	0.53	12,13-EODE	Lipids	NEG	296	C18H32O3	--	--	-	-	-	-
Com_750_neg	M-III	5.95	0	-1.81	-0.25	1-O-p-Coumaroyl quinic acid	Organic Acid And Its Derivatives	NEG	338.1	C16H18O8	--	--	-	-	-	-
Com_777_neg	M-III	1.1	0	-1.01	0.28	Menadione Sulfonate	Vitamins	NEG	253.25	C11H9O5S-	-	HMDB0254432	-	-	-	-
Com_792_neg	M-III	0.95	0	-1.74	-0.14	Bisulfurous Acid	Vitamins	NEG	172.18	C11H8O2	--	--	-	-	-	-
Com_833_neg	M-III	0.88	0	-0.76	0.35	phosphoribosyl pyrophosphate	Carbohydrates And Its Derivatives	NEG	390.07	C5H13O14P3	7540-64-9	HMDB0000280	C00119	ko01100//Metabolic pathways;ko01110//Biosynthesis of secondary metabolites;ko01120//Microbial metabolism in diverse environments;ko01060//Biosynthesis of plant secondary metabolites;ko01230//Biosynthesis of amino acids;ko01200//Carbon metabolism;ko00230//Purine metabolism;ko01070//Biosynthesis of plant hormones;ko00240//Pyrimidine metabolism;ko01065//Biosynthesis of alkaloids derived from histidi…	Amino acid metabolism;Carbohydrate metabolism;Chemical structure transformation maps;Global and overview maps;Metabolism of cofactors and vitamins;Nucleotide metabolism	Metabolism
Com_856_neg	M-III	12.61	0	-1.54	0.46	13(S)-HODE;13(S)-Hydroxyoctadeca-9Z,11E-dienoic acid	Lipids	NEG	296.235	C18H32O3	--	--	-	-	-	-
Com_865_neg	M-III	12.61	0	-1.53	0.5	9S-Hydroxy-10E,12Z-octadecadienoic acid	Lipids	NEG	296.235	C18H32O3	73543-67-6	HMDB0004670	C14767	ko00591//Linoleic acid metabolism	Lipid metabolism	Metabolism
Com_871_neg	M-III	9.12	0	-1	-0.19	9,10,13-Trihydroxyoctadec-11-enoic acid	Lipids	NEG	330.241	C18H34O5	29907-57-1	HMDB0004710	C14835	ko00591//Linoleic acid metabolism	Lipid metabolism	Metabolism
Com_889_neg	M-III	12.61	0	-1.57	0.5	12(13)-EpOME	Lipids	NEG	296.235	C18H32O3	-	HMDB0004702	C14826	ko01100//Metabolic pathways;ko00591//Linoleic acid metabolism	Global and overview maps;Lipid metabolism	Metabolism
Com_58_pos	M-IV	1.068	0	0.84	-0.99	DL-Norvaline	Amino Acid And Its Derivatives	POS	117.15	C5H11NO2	-	HMDB0251527	-	-	-	-
Com_99_pos	M-IV	1.2	0	0.69	-1.32	L-Valine	Amino Acid And Its Derivatives	POS	117.146	C5H11NO2	72-18-4	HMDB0000883	C00183	ko01100//Metabolic pathways;ko01110//Biosynthesis of secondary metabolites;ko01060//Biosynthesis of plant secondary metabolites;ko01230//Biosynthesis of amino acids;ko02010//ABC transporters;ko01063//Biosynthesis of alkaloids derived from shikimate pathway;ko01210//2-Oxocarboxylic acid metabolism;ko00970//Aminoacyl-tRNA biosynthesis;ko00770//Pantothenate and CoA biosynthesis;ko00460//Cyanoamino a…	Amino acid metabolism;Biosynthesis of other secondary metabolites;Chemical structure transformation maps;Global and overview maps;Membrane transport;Metabolism of cofactors and vitamins;Metabolism of other amino acids;Translation	Environmental Information Processing;Genetic Information Processing;Metabolism
Com_132_pos	M-IV	0.91	0	0.48	-0.59	R-Aminobutyrate	Organic Acid And Its Derivatives	POS	103.12	C4H9NO2	--	--	-	-	-	-
Com_138_pos	M-IV	1.22	0	0.84	-1.13	N-Methyl-a-aminoisobutyric acid	Amino Acid And Its Derivatives	POS	117.146	C5H11NO2	2566-34-9	HMDB0002141	-	-	-	-
Com_148_pos	M-IV	0.9	0	-0.23	-1.01	Homoserine	Amino Acid And Its Derivatives	POS	119.119	C4H9NO3	672-15-1	HMDB0000719	C00263	ko01100//Metabolic pathways;ko01110//Biosynthesis of secondary metabolites;ko01120//Microbial metabolism in diverse environments;ko01230//Biosynthesis of amino acids;ko00270//Cysteine and methionine metabolism;ko00260//Glycine, serine and threonine metabolism;ko00300//Lysine biosynthesis;ko00920//Sulfur metabolism	Amino acid metabolism;Energy metabolism;Global and overview maps	Metabolism
Com_154_pos	M-IV	1.09	0	0.77	-1.1	Valine	Amino Acid And Its Derivatives	POS	117.146	C5H11NO2	72-18-4	HMDB0000883	-	-	-	-
Com_179_pos	M-IV	1.84	0	0.04	-1.11	S-Adenosyl-L-homocysteine	Amino Acid And Its Derivatives	POS	384.411	C14H20N6O5S	979-92-0	HMDB0000939	C00021	ko01100//Metabolic pathways;ko01230//Biosynthesis of amino acids;ko00270//Cysteine and methionine metabolism	Amino acid metabolism;Global and overview maps	Metabolism
Com_186_pos	M-IV	0.96	0	0.93	-0.99	8-Hydroxy-2-Deoxyguanosine	Nucleotide And Its Derivates	POS	283.241	C10H13N5O5	88847-89-6	HMDB0003333	-	-	-	-
Com_218_pos	M-IV	3	0	0.67	-0.96	L-Leucyl-L-alanine	Amino Acid And Its Derivatives	POS	202.25	C9H18N2O3	-	HMDB0304783	-	-	-	-
Com_226_pos	M-IV	1.019	0	-0.08	-1.68	Levodopa	Amino Acid And Its Derivatives	POS	197.19	C9H11NO4	59-92-7	HMDB0000181	C00355	ko01100//Metabolic pathways;ko01110//Biosynthesis of secondary metabolites;ko01060//Biosynthesis of plant secondary metabolites;ko01063//Biosynthesis of alkaloids derived from shikimate pathway;ko00350//Tyrosine metabolism;ko00950//Isoquinoline alkaloid biosynthesis;ko00965//Betalain biosynthesis	Amino acid metabolism;Biosynthesis of other secondary metabolites;Chemical structure transformation maps;Global and overview maps	Metabolism
Com_237_pos	M-IV	2.1	0	0.54	-0.56	Leucine	Amino Acid And Its Derivatives	POS	131.175	C6H13NO2	61-90-5	HMDB0000687	-	-	-	-
Com_272_pos	M-IV	1	0	-0.35	-1.42	5-O-p-Coumaroyl shikimic acid	Phenolic acids	POS	320.1	C16H16O7	--	--	-	-	-	-
Com_286_pos	M-IV	5.1	0	-0.29	-1.22	N-Feruloyl putrescine	Phenols And Its Derivatives	POS	264.1	C14H20N2O3	--	--	-	-	-	-
Com_303_pos	M-IV	2.07	0	0.37	-0.76	6-Aminocaproic acid	Lipids	POS	131.095	C6H13NO2	60-32-2	HMDB0001901	C02378	ko01100//Metabolic pathways;ko01120//Microbial metabolism in diverse environments	Global and overview maps	Metabolism
Com_329_pos	M-IV	1.09	0	-0.46	-2.01	4,6-Dihydroxyquinoline O-hexoside	Alkaloids and derivatives	POS	323.303	C15H17NO7	--	--	-	-	-	-
Com_355_pos	M-IV	0.99	0	0.35	-0.67	Hydroxytomatidine	Alkaloids and derivatives	POS	431.65	C27H45NO3	--	--	-	-	-	-
Com_434_pos	M-IV	1.84	0	0.53	-0.62	N-Methylnicotinamide	Organoheterocyclic compounds	POS	136.151	C7H8N2O	114-33-0	HMDB0003152	-	-	-	-
Com_438_pos	M-IV	0.8	0	-0.24	-1.04	beta-Alanine	Amino Acid And Its Derivatives	POS	89.093	C3H7NO2	107-95-9	HMDB0000056	C00099	ko01100//Metabolic pathways;ko01110//Biosynthesis of secondary metabolites;ko00240//Pyrimidine metabolism;ko00410//beta-Alanine metabolism;ko00770//Pantothenate and CoA biosynthesis;ko00640//Propanoate metabolism	Carbohydrate metabolism;Global and overview maps;Metabolism of cofactors and vitamins;Metabolism of other amino acids;Nucleotide metabolism	Metabolism
Com_457_pos	M-IV	5.34	0	0.37	-1.17	Geranylacetone	Terpenoids	POS	194.313	C13H22O	3796-70-1	HMDB0031846	-	-	-	-
Com_461_pos	M-IV	1.02	0	0.25	-1.09	Vanillin	Phenols And Its Derivatives	POS	152.147	C8H8O3	-	HMDB0245834	C00755	ko01100//Metabolic pathways;ko01110//Biosynthesis of secondary metabolites;ko01120//Microbial metabolism in diverse environments;ko01061//Biosynthesis of phenylpropanoids;ko01063//Biosynthesis of alkaloids derived from shikimate pathway;ko00996//Biosynthesis of various alkaloids	Biosynthesis of other secondary metabolites;Chemical structure transformation maps;Global and overview maps	Metabolism
Com_476_pos	M-IV	4.91	0	-0.14	-1.79	N-p-Coumaroylputrescine	Phenolic acids	POS	234.29	C13H18N2O2	--	--	-	-	-	-
Com_513_pos	M-IV	1.51	0	-0.24	-1.08	Dopamine	Phenols And Its Derivatives	POS	153.079	C8H11NO2	62-31-7	HMDB0000073	C03758	ko01100//Metabolic pathways;ko01110//Biosynthesis of secondary metabolites;ko01060//Biosynthesis of plant secondary metabolites;ko01063//Biosynthesis of alkaloids derived from shikimate pathway;ko00350//Tyrosine metabolism;ko00950//Isoquinoline alkaloid biosynthesis;ko00965//Betalain biosynthesis	Amino acid metabolism;Biosynthesis of other secondary metabolites;Chemical structure transformation maps;Global and overview maps	Metabolism
Com_515_pos	M-IV	4.69	0	0.04	-1.12	2,6-Dimethoxybenzoquinone	Organooxygen compounds	POS	168.042	C8H8O4	530-55-2	HMDB0029673	-	-	-	-
Com_519_pos	M-IV	6.25	0	0.56	-0.67	L-Leucyl-L-phenylalanine	Amino Acid And Its Derivatives	POS	278.163	C15H22N2O3	424904	HMDB0013243	-	-	-	-
Com_607_neg	M-IV	6.39	0	-0.18	-1.34	2-Hydroxyisocaproic Acid	Organic Acid And Its Derivatives	NEG	132.158	C6H12O3	498-36-2	HMDB0000665	-	-	-	-
Com_661_neg	M-IV	1.9	0	0.25	-1.01	L-Homoserine	Amino Acid And Its Derivatives	NEG	119.119	C4H9NO3	672-15-1	HMDB0000719	C00263	ko01100//Metabolic pathways;ko01110//Biosynthesis of secondary metabolites;ko01120//Microbial metabolism in diverse environments;ko01230//Biosynthesis of amino acids;ko00270//Cysteine and methionine metabolism;ko00260//Glycine, serine and threonine metabolism;ko00300//Lysine biosynthesis;ko00920//Sulfur metabolism	Amino acid metabolism;Energy metabolism;Global and overview maps	Metabolism
Com_705_neg	M-IV	5.54	0	0.09	-1.05	4-Hydroxyquinazoline	Organoheterocyclic compounds	NEG	146.146	C8H6N2O	-	HMDB0246465	-	-	-	-
Com_779_neg	M-IV	5.38	0	0.57	-1.12	Ophiopogonanone C	Flavonoids	NEG	356.332	C19H16O7	--	--	-	-	-	-
Com_832_neg	M-IV	1.04	0	0.04	-0.96	Phosphoenolpyruvic acid	Organic Acid And Its Derivatives	NEG	168.042	C3H5O6P	138-08-9	HMDB0000263	C00074	ko01100//Metabolic pathways;ko01110//Biosynthesis of secondary metabolites;ko01120//Microbial metabolism in diverse environments;ko01060//Biosynthesis of plant secondary metabolites;ko01230//Biosynthesis of amino acids;ko01200//Carbon metabolism;ko01061//Biosynthesis of phenylpropanoids;ko01070//Biosynthesis of plant hormones;ko01063//Biosynthesis of alkaloids derived from shikimate pathway;ko010…	Amino acid metabolism;Biosynthesis of other secondary metabolites;Carbohydrate metabolism;Chemical structure transformation maps;Energy metabolism;Global and overview maps;Metabolism of other amino acids	Metabolism
Com_857_neg	M-IV	5.01	0	-0.26	-1.21	Valproate	Lipids	NEG	144.21	C8H16O2	99-66-1	HMDB0001877	-	-	-	-
Com_873_neg	M-IV	0.9	0	0.46	-0.67	UDP-D-xylose	Nucleotide And Its Derivates	NEG	536.044	C14H22N2O16P2	626915	HMDB0001018	C00190	ko01100//Metabolic pathways;ko00520//Amino sugar and nucleotide sugar metabolism;ko00908//Zeatin biosynthesis	Carbohydrate metabolism;Global and overview maps;Metabolism of terpenoids and polyketides	Metabolism
Com_17_pos	M-V	5.212	0	-0.38	1.46	trans-Zeatin riboside	Phytohormones	POS	351.358	C15H21N5O5	-	HMDB0304506	C16431	ko01110//Biosynthesis of secondary metabolites;ko00908//Zeatin biosynthesis	Global and overview maps;Metabolism of terpenoids and polyketides	Metabolism
Com_167_pos	M-V	2.69	0	0.33	1.43	Allopurinol	Nucleotide And Its Derivates	POS	136.111	C5H4N4O	315-30-0	HMDB0014581	-	-	-	-
Com_175_pos	M-V	2.68	0	0.19	1.22	1-Methylnicotinamide	Organoheterocyclic compounds	POS	137.159	C7H9N2O+	3106-60-3	HMDB0000699	C02918	ko01100//Metabolic pathways;ko00760//Nicotinate and nicotinamide metabolism	Global and overview maps;Metabolism of cofactors and vitamins	Metabolism
Com_291_pos	M-V	6.25	0	-0.65	0.65	LysoPC 10:0	Lipids	POS	411.3	C18H38NO7P	--	--	-	-	-	-
Com_356_pos	M-V	6.78	0	-0.37	0.87	IAA-Asp	Phytohormones	POS	290.271	C14H14N2O5	--	--	-	-	-	-
Com_429_pos	M-V	0.92	0	-0.43	0.62	8-C-hexosyl chrysoeriol O-hexoside	Flavonoids	POS	624.552	C28H32O16	--	--	-	-	-	-
Com_517_pos	M-V	0.95	0	0.16	1.09	Turanose	Carbohydrates And Its Derivatives	POS	342.3	C12H22O11	547-25-1	HMDB0011740	-	-	-	-
Com_572_neg	M-V	0.962	0	-0.58	3.53	alpha,alpha-Trehalose	Carbohydrates And Its Derivatives	NEG	342.296	C12H22O11	99-20-7	HMDB0000975	C01083	ko01100//Metabolic pathways;ko01110//Biosynthesis of secondary metabolites;ko02010//ABC transporters;ko00500//Starch and sucrose metabolism	Carbohydrate metabolism;Global and overview maps;Membrane transport	Environmental Information Processing;Metabolism
Com_615_neg	M-V	0.9	0	-0.26	0.75	Guanosine 5'-triphosphate	Nucleotide And Its Derivates	NEG	523.18	C10H16N5O14P3	31413	HMDB0001273	C00044	ko01100//Metabolic pathways;ko01110//Biosynthesis of secondary metabolites;ko00230//Purine metabolism;ko04122//Sulfur relay system;ko00740//Riboflavin metabolism;ko00790//Folate biosynthesis;ko04144//Endocytosis	Folding, sorting and degradation;Global and overview maps;Metabolism of cofactors and vitamins;Nucleotide metabolism;Transport and catabolism	Cellular Processes;Genetic Information Processing;Metabolism
Com_621_neg	M-V	1	0	0.09	2.41	beta-D-Lactose	Carbohydrates And Its Derivatives	NEG	342.297	C12H22O11	5965-66-2	HMDB0041627	-	-	-	-
Com_629_neg	M-V	1.01	0	0.21	1.28	5-Phosphoribosyl 1-pyrophosphate	Carbohydrates And Its Derivatives	NEG	390.07	C5H13O14P3	-	HMDB0062643	C00119	ko01100//Metabolic pathways;ko01110//Biosynthesis of secondary metabolites;ko01120//Microbial metabolism in diverse environments;ko01060//Biosynthesis of plant secondary metabolites;ko01230//Biosynthesis of amino acids;ko01200//Carbon metabolism;ko00230//Purine metabolism;ko01070//Biosynthesis of plant hormones;ko00240//Pyrimidine metabolism;ko01065//Biosynthesis of alkaloids derived from histidi…	Amino acid metabolism;Carbohydrate metabolism;Chemical structure transformation maps;Global and overview maps;Metabolism of cofactors and vitamins;Nucleotide metabolism	Metabolism
Com_680_neg	M-V	0.96	0	-0.17	3.14	Melibiose	Carbohydrates And Its Derivatives	NEG	342.3	C12H22O11	13299-20-2	HMDB0000048	C05402	ko01100//Metabolic pathways;ko02010//ABC transporters;ko00052//Galactose metabolism	Carbohydrate metabolism;Global and overview maps;Membrane transport	Environmental Information Processing;Metabolism
Com_734_neg	M-V	0.99	0	-0.12	4.07	Galactinol	Carbohydrates And Its Derivatives	NEG	342.116	C12H22O11	3687-64-7	HMDB0005826	C01235	ko01100//Metabolic pathways;ko00052//Galactose metabolism	Carbohydrate metabolism;Global and overview maps	Metabolism
Com_755_neg	M-V	0.98	0	-0.27	4	Sucrose	Carbohydrates And Its Derivatives	NEG	342.116	C12H22O11	57-50-1	HMDB0000258	C00089	ko01100//Metabolic pathways;ko01110//Biosynthesis of secondary metabolites;ko02010//ABC transporters;ko00052//Galactose metabolism;ko00500//Starch and sucrose metabolism	Carbohydrate metabolism;Global and overview maps;Membrane transport	Environmental Information Processing;Metabolism
Com_767_neg	M-V	0.97	0	-0.26	3.02	Coniferin	Carbohydrates And Its Derivatives	NEG	342.132	C16H22O8	124151-33-3	HMDB0013682	C00761	ko01110//Biosynthesis of secondary metabolites;ko00940//Phenylpropanoid biosynthesis	Biosynthesis of other secondary metabolites;Global and overview maps	Metabolism
Com_816_neg	M-V	1.03	0	-0.22	0.86	Sinapaldehyde glucoside	Phenols And Its Derivatives	NEG	370.351	C17H22O9	--	--	-	-	-	-
Com_830_neg	M-V	8.05	0	0.41	1.65	Morin	Flavonoids	NEG	302.043	C15H10O7	480-16-0	HMDB0030796	-	-	-	-
Com_863_neg	M-V	0.97	0	-0.19	3.26	Isomaltulose	Carbohydrates And Its Derivatives	NEG	342.116	C12H22O11	--	--	-	-	-	-
Com_27_pos	M-VI	6.825	0	1.48	0.26	Narcissoside	Flavonoids	POS	624.544	C28H32O16	--	--	-	-	-	-
Com_38_pos	M-VI	0.864	0	0.62	-0.61	4-Aminobutyric acid	Amino Acid And Its Derivatives	POS	103.12	C4H9NO2	20791	HMDB0000112	C00334	ko01100//Metabolic pathways;ko01120//Microbial metabolism in diverse environments;ko00330//Arginine and proline metabolism;ko00760//Nicotinate and nicotinamide metabolism;ko00250//Alanine, aspartate and glutamate metabolism;ko00410//beta-Alanine metabolism;ko00650//Butanoate metabolism	Amino acid metabolism;Carbohydrate metabolism;Global and overview maps;Metabolism of cofactors and vitamins;Metabolism of other amino acids	Metabolism
Com_39_pos	M-VI	0.88	0	1.08	-0.41	Glycine	Amino Acid And Its Derivatives	POS	75.07	C2H5NO2	56-40-6	HMDB0000123	C00037	ko01100//Metabolic pathways;ko01110//Biosynthesis of secondary metabolites;ko01120//Microbial metabolism in diverse environments;ko01060//Biosynthesis of plant secondary metabolites;ko01230//Biosynthesis of amino acids;ko02010//ABC transporters;ko01200//Carbon metabolism;ko00230//Purine metabolism;ko00470//D-Amino acid metabolism;ko00970//Aminoacyl-tRNA biosynthesis;ko00310//Lysine degradation;ko…	Amino acid metabolism;Carbohydrate metabolism;Chemical structure transformation maps;Global and overview maps;Membrane transport;Metabolism of cofactors and vitamins;Metabolism of other amino acids;Nucleotide metabolism;Translation	Environmental Information Processing;Genetic Information Processing;Metabolism
Com_51_pos	M-VI	1.304	0	0.84	-0.69	Nepsilon-Acetyl-L-lysine	Amino Acid And Its Derivatives	POS	188.22	C8H16N2O3	692-04-6	HMDB0000206	C02727	ko01100//Metabolic pathways;ko00310//Lysine degradation	Amino acid metabolism;Global and overview maps	Metabolism
Com_54_pos	M-VI	0.931	0	0.67	-0.59	3-Amino-2-methylpropanoic acid	Amino Acid And Its Derivatives	POS	103.12	C4H9NO2	144-90-1	HMDB0003911	-	-	-	-
Com_64_pos	M-VI	6.51	0	1.01	-0.32	Phe-Phe	Amino Acid And Its Derivatives	POS	312.363	C18H20N2O3	2577-40-4	HMDB0013302	-	-	-	-
Com_77_pos	M-VI	4.11	0	0.87	-0.18	1,2-Benzenedicarboxylic acid	Organic Acid And Its Derivatives	POS	166.131	C8H6O4	88-99-3	HMDB0002107	C01606	ko01100//Metabolic pathways;ko01120//Microbial metabolism in diverse environments;ko02010//ABC transporters	Global and overview maps;Membrane transport	Environmental Information Processing;Metabolism
Com_105_pos	M-VI	5.25	0	0.89	-0.14	1-Hexadecanol	Lipids	POS	242.441	C16H34O	36653-82-4	HMDB0003424	C00823	ko00071//Fatty acid degradation	Lipid metabolism	Metabolism
Com_116_pos	M-VI	4.09	0	0.97	-0.21	Benzamidine	Benzene and substituted derivatives	POS	120.152	C7H8N2	-	HMDB0248970	-	-	-	-
Com_118_pos	M-VI	2.1	0	0.66	-0.57	6-Aminohexanoic acid	Lipids	POS	131.173	C6H13NO2	60-32-2	HMDB0001901	C02378	ko01100//Metabolic pathways;ko01120//Microbial metabolism in diverse environments	Global and overview maps	Metabolism
Com_133_pos	M-VI	4.1	0	0.92	-0.16	Purine	Organoheterocyclic compounds	POS	120.112	C5H4N4	120-73-0	HMDB0001366	-	-	-	-
Com_142_pos	M-VI	1.84	0	1.2	-0.7	L-Methionine sulfone	Amino Acid And Its Derivatives	POS	181.21	C5H11NO4S	7314-32-1	HMDB0062174	-	-	-	-
Com_149_pos	M-VI	1.83	0	1.08	-0.5	Homocysteic acid	Amino Acid And Its Derivatives	POS	183.18	C4H9NO5S	-	HMDB0251520	-	-	-	-
Com_162_pos	M-VI	1.86	0	1.06	-0.21	D-Homocysteine	Amino Acid And Its Derivatives	POS	135.185	C4H9NO2S	--	--	-	-	-	-
Com_233_pos	M-VI	4.08	0	0.86	-0.23	Paeonol	Organoheterocyclic compounds	POS	166.177	C9H10O3	-	HMDB0256081	-	-	-	-
Com_239_pos	M-VI	4.88	0	0.98	-0.37	Pseudoephedrine	Alkaloids and derivatives	POS	165.235	C10H15NO	90-82-4	HMDB0001943	C02765	ko01100//Metabolic pathways;ko01063//Biosynthesis of alkaloids derived from shikimate pathway;ko00996//Biosynthesis of various alkaloids	Biosynthesis of other secondary metabolites;Chemical structure transformation maps;Global and overview maps	Metabolism
Com_246_pos	M-VI	4.11	0	0.85	-0.22	7-methylguanine	Organoheterocyclic compounds	POS	165.065	C6H7N5O	10030-78-1	HMDB0006040	-	-	-	-
Com_254_pos	M-VI	1.84	0	1.09	-0.43	Caffeic aldehyde	Phenylpropanoids and polyketides	POS	164.1	C9H8O3	--	--	C10945	ko01110//Biosynthesis of secondary metabolites;ko00940//Phenylpropanoid biosynthesis	Biosynthesis of other secondary metabolites;Global and overview maps	Metabolism
Com_258_pos	M-VI	1.24	0	2.53	0.94	Aminopurine	Organoheterocyclic compounds	POS	135.1	C5H5N5	--	--	-	-	-	-
Com_274_pos	M-VI	12.14	0	0.9	-0.53	LysoPC 18:2	Lipids	POS	519.3	C26H50NO7P	--	--	-	-	-	-
Com_275_pos	M-VI	12.56	0	0.74	-0.48	LysoPC 18:3	Lipids	POS	517.3	C26H48NO7P	--	--	-	-	-	-
Com_279_pos	M-VI	11.33	0	1.58	-0.61	LysoPC 18:3 (2n isomer)	Lipids	POS	517.2	C26H48NO7P	--	--	-	-	-	-
Com_280_pos	M-VI	11.95	0	1.05	-0.07	LysoPC 18:2 (2n isomer)	Lipids	POS	519	C26H50NO7P	--	--	-	-	-	-
Com_281_pos	M-VI	12.08	0	0.64	-0.55	LysoPE 18:2 (2n isomer)	Lipids	POS	477.6	C23H44NO7P	--	--	-	-	-	-
Com_337_pos	M-VI	0.73	0	1.25	0.3	Apigenin C-pentoside	Flavonoids	POS	402.35	C20H18O9	--	--	-	-	-	-
Com_346_pos	M-VI	5.41	0	3.08	1.06	D-beta-Homophenylalanine	Amino Acid And Its Derivatives	POS	179.216	C10H13NO2	--	--	-	-	-	-
Com_364_pos	M-VI	0.97	0	1.3	0.5	Limocitrin O-hexoside	Flavonoids	POS	508.43	C23H24O13	--	--	-	-	-	-
Com_369_pos	M-VI	12.18	0	0.81	-0.48	LPC(1-acyl 18:2)	Lipids	POS	519.65	C26H50NO7P	--	--	-	-	-	-
Com_374_pos	M-VI	1.84	0	0.94	-0.24	Methyl Benzoate	Organic Acid And Its Derivatives	POS	136.148	C8H8O2	93-58-3	HMDB0033968	-	-	-	-
Com_392_pos	M-VI	12.67	0	1.11	-0.54	N-p-Cinnamoylagmatine	Phenolic acids	POS	260.3	C14H20N4O	--	--	-	-	-	-
Com_393_pos	M-VI	1.04	0	2.81	-0.06	N alpha-Acetyl-L-Arginine	Amino Acid And Its Derivatives	POS	216.238	C8H16N4O3	--	--	-	-	-	-
Com_442_pos	M-VI	0.65	0	1.64	0.68	Protostemonine	Alkaloids and derivatives	POS	417.495	C25H31NO6	--	--	-	-	-	-
Com_462_pos	M-VI	1.86	0	1.11	-0.45	alpha-Ionone	Terpenoids	POS	192.297	C13H20O	-	HMDB0059883	-	-	-	-
Com_466_pos	M-VI	0.91	0	3.57	1.57	sn-Glycero-3-phosphocholine	Lipids	POS	257.22	C8H20NO6P	28319-77-9	HMDB0000086	C00670	ko00564//Glycerophospholipid metabolism;ko00565//Ether lipid metabolism	Lipid metabolism	Metabolism
Com_495_pos	M-VI	1.83	0	1.17	-0.33	Zarzissine	Organoheterocyclic compounds	POS	135.054	C5H5N5	--	--	-	-	-	-
Com_498_pos	M-VI	2.06	0	0.63	-0.49	6-Deoxyfagomine	Alkaloids and derivatives	POS	131.095	C6H13NO2	197449-09-5	HMDB0036382	-	-	-	-
Com_503_pos	M-VI	0.87	0	1.55	0.04	5-Aminoimidazole ribonucleotide	Nucleotide And Its Derivates	POS	295.056	C8H14N3O7P	25635-88-5	HMDB0001235	C03373	ko01100//Metabolic pathways;ko01110//Biosynthesis of secondary metabolites;ko00230//Purine metabolism;ko00730//Thiamine metabolism;ko00860//Porphyrin metabolism	Global and overview maps;Metabolism of cofactors and vitamins;Nucleotide metabolism	Metabolism
Com_505_pos	M-VI	4.65	0	0.89	-0.7	L-Alanyl-L-Phenylalanine	Amino Acid And Its Derivatives	POS	236.116	C12H16N2O3	3061-90-3	HMDB0028694	-	-	-	-
Com_525_pos	M-VI	6.8	0	1.25	0.34	Luteolin-4'-O-glucoside	Flavonoids	POS	448.101	C21H20O11	--	--	-	-	-	-
Com_538_neg	M-VI	6.881	0	1.45	0.14	Ferulic Acid	Phenolic acids	NEG	194.19	C10H10O4	537-98-4	HMDB0000954	C01494	ko01100//Metabolic pathways;ko01110//Biosynthesis of secondary metabolites;ko01061//Biosynthesis of phenylpropanoids;ko00940//Phenylpropanoid biosynthesis	Biosynthesis of other secondary metabolites;Chemical structure transformation maps;Global and overview maps	Metabolism
Com_559_neg	M-VI	5.315	0	1.62	-1.02	N-Acetyl-L-methionine	Amino Acid And Its Derivatives	NEG	191.25	C7H13NO3S	65-82-7	HMDB0011745	-	-	-	-
Com_562_neg	M-VI	0.984	0	0.8	-0.38	N-Acetylglucosamine	Carbohydrates And Its Derivatives	NEG	221.21	C8H15NO6	14131-68-1	HMDB0000803	-	-	-	-
Com_584_neg	M-VI	1.766	0	0.69	-0.46	cis-Aconitic acid	Organic Acid And Its Derivatives	NEG	174.11	C6H6O6	585-84-2	HMDB0000072	C00417	ko01100//Metabolic pathways;ko01110//Biosynthesis of secondary metabolites;ko01120//Microbial metabolism in diverse environments;ko01060//Biosynthesis of plant secondary metabolites;ko01061//Biosynthesis of phenylpropanoids;ko01070//Biosynthesis of plant hormones;ko01063//Biosynthesis of alkaloids derived from shikimate pathway;ko01064//Biosynthesis of alkaloids derived from ornithine, lysine and…	Carbohydrate metabolism;Chemical structure transformation maps;Global and overview maps	Metabolism
Com_645_neg	M-VI	1.81	0	0.9	-0.28	DL-o-Tyrosine	Amino Acid And Its Derivatives	NEG	181.189	C9H11NO3	2370-61-8	HMDB0006050	-	-	-	-
Com_656_neg	M-VI	2.02	0	0.79	-0.34	N-Acetyl-Asp-Glu	Amino Acid And Its Derivatives	NEG	304.253	C11H16N2O8	--	--	C12270	ko01100//Metabolic pathways;ko00250//Alanine, aspartate and glutamate metabolism	Amino acid metabolism;Global and overview maps	Metabolism
Com_657_neg	M-VI	1.81	0	1.14	-0.31	N-Acetyl-D-glucosamine 6-phosphate	Carbohydrates And Its Derivatives	NEG	301.188	C8H16NO9P	73495-11-1	HMDB0002817	C00357	ko01100//Metabolic pathways;ko00520//Amino sugar and nucleotide sugar metabolism	Carbohydrate metabolism;Global and overview maps	Metabolism
Com_658_neg	M-VI	0.69	0	1.23	0.53	Thymidine 5'-diphosphate	Nucleotide And Its Derivates	NEG	402.19	C10H16N2O11P2	491-97-4	HMDB0001274	C00363	ko01100//Metabolic pathways;ko00240//Pyrimidine metabolism	Global and overview maps;Nucleotide metabolism	Metabolism
Com_679_neg	M-VI	4.59	0	0.96	-0.14	D-Panthotenate	Amino Acid And Its Derivatives	NEG	219.235	C9H17NO5	--	--	C00864	ko01100//Metabolic pathways;ko01110//Biosynthesis of secondary metabolites;ko00410//beta-Alanine metabolism;ko00770//Pantothenate and CoA biosynthesis	Global and overview maps;Metabolism of cofactors and vitamins;Metabolism of other amino acids	Metabolism
Com_726_neg	M-VI	6.531	0	0.89	-0.28	p-Hydroxy-cinnamic acid	Phenolic acids	NEG	164.16	C9H8O3	--	--	C00811	ko01100//Metabolic pathways;ko01110//Biosynthesis of secondary metabolites;ko01061//Biosynthesis of phenylpropanoids;ko00940//Phenylpropanoid biosynthesis;ko00350//Tyrosine metabolism;ko00950//Isoquinoline alkaloid biosynthesis;ko00130//Ubiquinone and other terpenoid-quinone biosynthesis	Amino acid metabolism;Biosynthesis of other secondary metabolites;Chemical structure transformation maps;Global and overview maps;Metabolism of cofactors and vitamins	Metabolism
Com_761_neg	M-VI	1.08	0	1.09	0	L(-)-Malic acid	Organic Acid And Its Derivatives	NEG	134.022	C4H6O5	--	--	C00497	ko01100//Metabolic pathways;ko00650//Butanoate metabolism	Carbohydrate metabolism;Global and overview maps	Metabolism
Com_814_neg	M-VI	4.09	0	0.92	-0.09	Phenprobamate	Amino Acid And Its Derivatives	NEG	179.216	C10H13NO2	-	HMDB0256418	-	-	-	-
Com_842_neg	M-VI	1.11	0	1.08	0.03	Fumaric Acid	Organic Acid And Its Derivatives	NEG	116.072	C4H4O4	110-17-8	HMDB0000134	C00122	ko01100//Metabolic pathways;ko01110//Biosynthesis of secondary metabolites;ko01120//Microbial metabolism in diverse environments;ko01060//Biosynthesis of plant secondary metabolites;ko01200//Carbon metabolism;ko01061//Biosynthesis of phenylpropanoids;ko01070//Biosynthesis of plant hormones;ko01063//Biosynthesis of alkaloids derived from shikimate pathway;ko01064//Biosynthesis of alkaloids derived…	Amino acid metabolism;Carbohydrate metabolism;Chemical structure transformation maps;Energy metabolism;Global and overview maps;Metabolism of cofactors and vitamins	Metabolism
Com_883_neg	M-VI	6.48	0	0.76	-0.32	2-Hydroxycinnamate	Phenolic acids	NEG	164.047	C9H8O3	614-60-8	HMDB0002641	C01772	ko01100//Metabolic pathways;ko01110//Biosynthesis of secondary metabolites;ko01120//Microbial metabolism in diverse environments;ko00999//Biosynthesis of various plant secondary metabolites;ko00360//Phenylalanine metabolism	Amino acid metabolism;Biosynthesis of other secondary metabolites;Global and overview maps	Metabolism
Com_109_pos	M-VII	4.26	0	1.03	1.28	DIMBOA glucoside	Carbohydrates And Its Derivatives	POS	373.31	C15H19NO10	-	HMDB0301843	-	-	-	-
Com_231_pos	M-VII	7.48	0	6.23	7.22	Chrysin 7-O-beta-gentiobioside	Flavonoids	POS	578.526	C27H30O14	--	--	-	-	-	-
Com_238_pos	M-VII	6.51	0	2.04	1.76	Kaempferol-3-O-rutinoside	Flavonoids	POS	594.526	C27H30O15	17297-56-2	HMDB0037574	C21833	ko01110//Biosynthesis of secondary metabolites;ko00944//Flavone and flavonol biosynthesis	Biosynthesis of other secondary metabolites;Global and overview maps	Metabolism
Com_268_pos	M-VII	0.98	0	1.49	1.31	Syringetin 3-O-hexoside	Flavonoids	POS	508.1	C23H24O13	--	--	-	-	-	-
Com_278_pos	M-VII	10.88	0	1.09	0.79	LysoPC 16:2 (2n isomer)	Lipids	POS	491.3	C24H46NO7P	--	--	-	-	-	-
Com_343_pos	M-VII	6.66	0	1.64	1.92	Cyanidin O-rutinoside	Flavonoids	POS	595.52	C27H31O15	--	--	C08620	ko00942//Anthocyanin biosynthesis	Biosynthesis of other secondary metabolites	Metabolism
Com_360_pos	M-VII	6.7	0	1.22	1.46	Isorhamnetin rutinose	Flavonoids	POS	624.54	C28H32O16	--	--	-	-	-	-
Com_398_pos	M-VII	0.97	0	1.48	0.75	Picramnioside F	Carbohydrates And Its Derivatives	POS	670.614	C33H34O15	--	--	-	-	-	-
Com_424_pos	M-VII	0.97	0	0.95	1.06	Syringetin 5-O-hexoside	Flavonoids	POS	508.1	C23H24O13	--	--	-	-	-	-
Com_425_pos	M-VII	0.97	0	1.3	1.02	Syringetin 7-O-hexoside	Flavonoids	POS	508.1	C23H24O13	--	--	-	-	-	-
Com_507_pos	M-VII	0.69	0	1.35	0.7	2-Linoleoylglycerol	Lipids	POS	354.277	C21H38O4	-	HMDB0011538	-	-	-	-
Com_539_neg	M-VII	6.979	0	1.61	1.44	Naringin	Flavonoids	NEG	580.53	C27H32O14	10236-47-2	HMDB0002927	C09789	ko00941//Flavonoid biosynthesis	Biosynthesis of other secondary metabolites	Metabolism
Com_549_neg	M-VII	4.571	0	1.2	0.77	Protocatechuic acid	Phenolic acids	NEG	154.12	C7H6O4	99-50-3	HMDB0001856	C00230	ko01100//Metabolic pathways;ko01110//Biosynthesis of secondary metabolites;ko01120//Microbial metabolism in diverse environments;ko01061//Biosynthesis of phenylpropanoids	Chemical structure transformation maps;Global and overview maps	Metabolism
Com_563_neg	M-VII	4.623	0	1.73	1.22	2,4-Dihydroxybenzoic acid	Organic Acid And Its Derivatives	NEG	154.12	C7H6O4	89-86-1	HMDB0029666	-	-	-	-
Com_710_neg	M-VII	0.91	0	0.97	1.08	D-(+)-Cellobiose	Carbohydrates And Its Derivatives	NEG	342.3	C12H22O11	528-50-7	HMDB0000055	-	-	-	-
Com_758_neg	M-VII	6.55	0	1.91	1.75	Kaempferol 3-O-robinobioside	Flavonoids	NEG	594.159	C27H30O15	--	--	-	-	-	-
Com_781_neg	M-VII	6.73	0	1.94	1.85	Lonicerin	Flavonoids	NEG	594.526	C27H30O15	25694-72-8	HMDB0005799	-	-	-	-
Com_693_neg	M-VIII	5.29	0	0.93	1.33	Catechol	Phenols And Its Derivatives	NEG	110.11	C6H6O2	120-80-9	HMDB0000957	-	-	-	-
Com_827_neg	M-VIII	7.29	0	0.45	1.34	Coniferylaldehyde	Phenols And Its Derivatives	NEG	178.063	C10H10O3	20649-42-7	HMDB0141782	C02666	ko01100//Metabolic pathways;ko01110//Biosynthesis of secondary metabolites;ko01061//Biosynthesis of phenylpropanoids;ko00940//Phenylpropanoid biosynthesis	Biosynthesis of other secondary metabolites;Chemical structure transformation maps;Global and overview maps	Metabolism

## Sheet: Supplementary Table5
Table S5. Clustering results for differentially expressed genes from the transcriptomic analysis of mature "Sweet100" tomato fruits from Spike1 to Spike3 (GMI-GMVII).
Index	Module	Spike1	Spike2	Spike3	Symbol	Description
MSTRG.11489	G-I	0	-1.4	-4.84	AUR1	hypothetical protein EJD97_000261, partial [Solanum chilense]
MSTRG.1156	G-I	0	-0.5	-1.11	--	PREDICTED: CLIP-associated protein-like [Nicotiana attenuata]
MSTRG.11889	G-I	0	-1.25	-2.01	--	-
MSTRG.13181	G-I	0	-0.91	-1.4	--	-
MSTRG.14588	G-I	0	-0.7	-1.22	--	-
MSTRG.15619	G-I	0	-0.45	-1.3	--	-
MSTRG.18457	G-I	0	-1.16	-2.03	--	-
MSTRG.1910	G-I	0	-1.08	-1.61	--	Histone-lysine N-methyltransferase [Actinidia chinensis var. chinensis] [Actinidia chinensis]
MSTRG.1911	G-I	0	-0.86	-1.38	IMPA1	importin subunit alpha-4 [Solanum lycopersicum]
MSTRG.2905	G-I	0	-0.4	-1.36	--	-
MSTRG.5089	G-I	0	-0.89	-1.4	--	-
MSTRG.5577	G-I	0	-0.55	-1.01	--	Low affinity sulfate transporter 3 [Capsicum annuum]
MSTRG.639	G-I	0	-1.69	-3.58	--	Retrovirus-related Pol polyprotein from transposon TNT 1-94 [Cajanus cajan]
MSTRG.650	G-I	0	-1.54	-2.13	--	uncharacterized protein LOC107001974 [Solanum pennellii]
MSTRG.7733	G-I	0	-0.56	-1.01	--	-
Solyc01g005140.3	G-I	0	-0.75	-1.06	Os02g0642300	PREDICTED: probable ascorbate-specific transmembrane electron transporter 1 [Solanum lycopersicum]
Solyc01g005500.3	G-I	0	-2.04	-5.38	Os04g0179200	PREDICTED: secoisolariciresinol dehydrogenase-like [Solanum lycopersicum]
Solyc01g005920.3	G-I	0	-1.27	-2	At3g13620	PREDICTED: probable polyamine transporter At3g13620 [Solanum lycopersicum]
Solyc01g006585.1	G-I	0	-2.75	-8.63	AOP1.2	PREDICTED: probable 2-oxoglutarate-dependent dioxygenase AOP1.2 [Solanum lycopersicum]
Solyc01g007070.3	G-I	0	-0.62	-1.05	BLH1	PREDICTED: BEL1-like homeodomain protein 1 isoform X1 [Solanum lycopersicum]
Solyc01g007750.3	G-I	0	-0.72	-1.24	MTERF1	PREDICTED: transcription termination factor MTEF1, chloroplastic isoform X3 [Solanum lycopersicum]
Solyc01g008520.3	G-I	0	-0.38	-1.39	XRCC2	PREDICTED: DNA repair protein XRCC2 homolog isoform X1 [Solanum lycopersicum]
Solyc01g010160.3	G-I	0	-1.91	-3.01	BGLU6	PREDICTED: beta-glucosidase 40-like [Solanum lycopersicum]
Solyc01g014270.3	G-I	0	-0.93	-1.36	--	-
Solyc01g014373.1	G-I	0	-1.4	-3.17	IRKI	PREDICTED: IRK-interacting protein-like [Solanum lycopersicum]
Solyc01g028807.1	G-I	0	-1.2	-2.38	--	-
Solyc01g066700.4	G-I	0	-0.82	-1.3	UXS4	PREDICTED: UDP-glucuronic acid decarboxylase 4-like [Solanum tuberosum]
Solyc01g067520.3	G-I	0	-2.79	-4.3	CSLD4	PREDICTED: cellulose synthase-like protein D4 [Solanum lycopersicum]
Solyc01g067570.3	G-I	0	-0.93	-1.59	--	PREDICTED: uncharacterized protein LOC101268026 isoform X1 [Solanum lycopersicum]
Solyc01g067690.4	G-I	0	-0.96	-1.57	--	PREDICTED: uncharacterized protein LOC101248610 isoform X3 [Solanum lycopersicum]
Solyc01g068270.3	G-I	0	-0.41	-1.18	PERK1	PREDICTED: probable receptor-like serine/threonine-protein kinase At5g57670 isoform X1 [Solanum lycopersicum]
Solyc01g068470.4	G-I	0	-0.85	-1.22	--	PREDICTED: uncharacterized protein LOC101254233 [Solanum lycopersicum]
Solyc01g073660.3	G-I	0	-1.22	-1.83	MFSD12	PREDICTED: major facilitator superfamily domain-containing protein 12 isoform X2 [Solanum lycopersicum]
Solyc01g079400.3	G-I	0	-0.65	-1.01	TBL6	PREDICTED: protein trichome birefringence-like 6 [Solanum lycopersicum]
Solyc01g080570.4	G-I	0	-1.36	-2.26	--	PREDICTED: uncharacterized protein LOC101244900 [Solanum lycopersicum]
Solyc01g081340.4	G-I	0	-1.24	-2.07	SAMT	PREDICTED: salicylate carboxymethyltransferase-like [Solanum lycopersicum]
Solyc01g087040.2	G-I	0	-0.45	-1.32	At3g63540	PREDICTED: thylakoid lumenal 19 kDa protein, chloroplastic [Solanum lycopersicum]
Solyc01g087060.4	G-I	0	-3.39	-9.01	BB	PREDICTED: E3 ubiquitin ligase BIG BROTHER [Solanum lycopersicum]
Solyc01g087160.2	G-I	0	-1.46	-2.04	--	-
Solyc01g087330.4	G-I	0	-0.87	-1.24	--	Histone-lysine N-methyltransferase MLL4 [Morus notabilis]
Solyc01g087800.2	G-I	0	-3.19	-8.86	sbt3	PREDICTED: subtilisin-like protease SBT1.9 [Solanum lycopersicum]
Solyc01g087890.3	G-I	0	-1.26	-1.77	PNS1	PREDICTED: protein PNS1 [Solanum lycopersicum]
Solyc01g088360.4	G-I	0	-1.72	-2.71	-	-
Solyc01g089980.4	G-I	0	-0.37	-1.01	elmoA	PREDICTED: ELMO domain-containing protein A isoform X1 [Solanum lycopersicum]
Solyc01g090460.3	G-I	0	-1.72	-2.82	HAT3	HD-ZIP protein [Solanum lycopersicum]
Solyc01g091700.4	G-I	0	-0.75	-2.5	PP2A13	PREDICTED: F-box protein PP2-A13 [Solanum lycopersicum]
Solyc01g091720.3	G-I	0	-0.37	-1.13	At4g00755	PREDICTED: F-box protein At4g00755-like [Solanum lycopersicum]
Solyc01g095370.3	G-I	0	-0.83	-1.26	At3g61590	PREDICTED: F-box/kelch-repeat protein [Solanum lycopersicum]
Solyc01g095580.3	G-I	0	-0.71	-1.15	JAR6	PREDICTED: jasmonic acid-amido synthetase JAR1-like [Solanum lycopersicum]
Solyc01g095690.2	G-I	0	-1.45	-2.71	PCMP-H65	PREDICTED: pentatricopeptide repeat-containing protein At4g01030, mitochondrial [Solanum lycopersicum]
Solyc01g095930.4	G-I	0	-0.38	-1.05	WSD1	PREDICTED: LOW QUALITY PROTEIN: O-acyltransferase WSD1 [Solanum lycopersicum]
Solyc01g096300.4	G-I	0	-0.37	-1.12	At1g16860	PREDICTED: uncharacterized membrane protein At1g16860 [Solanum lycopersicum]
Solyc01g096560.3	G-I	0	-0.79	-1.14	CRSP	PREDICTED: CO(2)-response secreted protease-like [Solanum lycopersicum]
Solyc01g099800.4	G-I	0	-0.69	-1.14	--	PREDICTED: serine/arginine-rich splicing factor SR30-like isoform X2 [Nicotiana tomentosiformis]
Solyc01g100140.4	G-I	0	-0.78	-1.26	DI19-3	PREDICTED: protein DEHYDRATION-INDUCED 19 homolog 3 [Solanum lycopersicum]
Solyc01g100510.4	G-I	0	-0.66	-1.6	OSH6	knotted homeodomain protein 4, partial [Solanum lycopersicum]
Solyc01g101170.4	G-I	0	-1.58	-2.48	TPS31	viridiflorene synthase [Solanum lycopersicum]
Solyc01g101210.4	G-I	0	-2.01	-4.5	PVS1	alpha-humulene_(-)-(E)-beta-caryophyllene synthase [Solanum lycopersicum]
Solyc01g102890.4	G-I	0	-3.62	-5.35	GLP6	PREDICTED: germin-like protein subfamily 1 member 14 [Solanum pennellii]
Solyc01g102910.4	G-I	0	-3.43	-5.18	At5g39110	PREDICTED: germin-like protein subfamily 1 member 14 [Solanum lycopersicum]
Solyc01g103770.3	G-I	0	-0.61	-1.05	--	-
Solyc01g104580.3	G-I	0	-0.72	-1.07	--	LEA_2 domain-containing protein [Cephalotus follicularis]
Solyc01g104650.3	G-I	0	-0.66	-2.23	GBF4	PREDICTED: G-box-binding factor 4 isoform X1 [Solanum lycopersicum]
Solyc01g104910.3	G-I	0	-0.71	-1.56	--	PREDICTED: uncharacterized protein LOC101246968 [Solanum lycopersicum]
Solyc01g106605.1	G-I	0	-1.69	-3.33	PRB1	pathogenesis-related protein 1A1 precursor [Solanum lycopersicum]
Solyc01g106620.2	G-I	0	-1.88	-2.91	PR1B1	PR1 protein precursor [Solanum lycopersicum]
Solyc01g107850.4	G-I	0	-0.8	-1.3	TOGT1	PREDICTED: scopoletin glucosyltransferase-like [Capsicum annuum]
Solyc01g108000.3	G-I	0	-2.07	-3	At1g49730	PREDICTED: probable receptor-like protein kinase At1g49730 [Solanum lycopersicum]
Solyc01g108710.3	G-I	0	-4.49	-10.66	--	PREDICTED: uncharacterized protein LOC104234657 [Nicotiana sylvestris]
Solyc01g108900.4	G-I	0	-2.04	-3.75	PEX1	PREDICTED: pollen-specific leucine-rich repeat extensin-like protein 1 [Solanum lycopersicum]
Solyc01g109170.3	G-I	0	-0.32	-1.01	COR413PM1	WCOR413-like plant cold acclimation protein [Solanum lycopersicum]
Solyc01g109370.3	G-I	0	-0.82	-1.62	LPAT5	PREDICTED: probable 1-acyl-sn-glycerol-3-phosphate acyltransferase 5 [Solanum lycopersicum]
Solyc01g109440.2	G-I	0	-1.33	-1.85	--	PREDICTED: MATH and LRR domain-containing protein PFE0570w-like [Nicotiana tabacum]
Solyc01g109630.4	G-I	0	-0.68	-1.2	MTERF2	PREDICTED: transcription termination factor MTERF2, chloroplastic [Solanum lycopersicum]
Solyc01g109980.4	G-I	0	-0.64	-1.03	BLH7	PREDICTED: BEL1-like homeodomain protein 7 [Solanum lycopersicum]
Solyc01g110360.3	G-I	0	-0.75	-1.15	FBA2	fructose 1,6-bisphosphate aldolase 1 [Solanum lycopersicum]
Solyc01g110555.1	G-I	0	-1.03	-2.15	SAUR40	PREDICTED: auxin-induced protein 6B [Solanum lycopersicum]
Solyc01g111740.3	G-I	0	-0.76	-1.24	REL2	PREDICTED: uncharacterized protein LOC101255743 [Solanum lycopersicum]
Solyc01g150163.1	G-I	0	-0.6	-1.39	--	PREDICTED: kinetochore protein NDC80 homolog [Capsicum annuum]
Solyc02g031710.3	G-I	0	-1.13	-1.87	BRG3	PREDICTED: probable BOI-related E3 ubiquitin-protein ligase 3 [Solanum lycopersicum]
Solyc02g032800.1	G-I	0	-1.66	-2.72	--	PREDICTED: uncharacterized protein LOC101255844 [Solanum lycopersicum]
Solyc02g036290.4	G-I	0	-0.78	-1.37	Mlycd	PREDICTED: LOW QUALITY PROTEIN: malonyl-CoA decarboxylase, mitochondrial [Solanum lycopersicum]
Solyc02g038805.1	G-I	0	-0.61	-1.52	ATL8	PREDICTED: RING-H2 finger protein ATL80-like [Solanum lycopersicum]
Solyc02g062815.1	G-I	0	-4.04	-8.36	--	PREDICTED: histone-lysine N-methyltransferase 2D [Solanum lycopersicum]
Solyc02g063420.3	G-I	0	-2.63	-3.8	At5g65660	PREDICTED: uncharacterized protein At5g65660-like [Solanum lycopersicum]
Solyc02g064690.3	G-I	0	-0.68	-1.08	HLS1	PREDICTED: probable N-acetyltransferase HLS1 [Solanum lycopersicum]
Solyc02g067580.3	G-I	0	-0.7	-1.07	--	NADH-ubiquinone reductase complex 1 MLRQ subunit-like protein [Solanum lycopersicum]
Solyc02g069110.4	G-I	0	-1.49	-2.11	CATHB2	PREDICTED: cathepsin B [Solanum lycopersicum]
Solyc02g069220.2	G-I	0	-0.42	-1.39	--	-
Solyc02g069620.4	G-I	0	-0.86	-1.77	RPI4	PREDICTED: probable ribose-5-phosphate isomerase 4, chloroplastic [Solanum lycopersicum]
Solyc02g069930.1	G-I	0	-1.16	-1.85	CSE	PREDICTED: caffeoylshikimate esterase-like [Solanum pennellii]
Solyc02g070000.4	G-I	0	-0.78	-1.15	GHR1	PREDICTED: probable LRR receptor-like serine/threonine-protein kinase At4g20940 [Solanum lycopersicum]
Solyc02g071080.3	G-I	0	-1.07	-2.81	PUP10	PREDICTED: probable purine permease 10 isoform X2 [Solanum lycopersicum]
Solyc02g071920.3	G-I	0	-1.6	-2.61	NIP1-1	aquaporin NIP1-1-like [Solanum lycopersicum]
Solyc02g072170.3	G-I	0	-1.56	-3.08	--	PREDICTED: uncharacterized protein LOC101259111 [Solanum lycopersicum]
Solyc02g076680.3	G-I	0	-1.59	-2.73	--	PREDICTED: uncharacterized protein LOC101247686 [Solanum lycopersicum]
Solyc02g077400.4	G-I	0	-1.96	-3.02	RAC13	PREDICTED: rac-like GTP-binding protein RAC13 [Solanum lycopersicum]
Solyc02g077460.3	G-I	0	-0.92	-1.32	LIP2	PREDICTED: octanoyltransferase [Solanum lycopersicum]
Solyc02g078370.1	G-I	0	-1.43	-2.93	TA-29	PREDICTED: anther-specific protein TA-29-like [Solanum lycopersicum]
Solyc02g078590.1	G-I	0	-0.71	-1.64	At4g19900	PREDICTED: lactosylceramide 4-alpha-galactosyltransferase [Solanum pennellii]
Solyc02g078760.1	G-I	0	-1.33	-2.25	--	PREDICTED: pre-mRNA-splicing factor CWC22-like [Erythranthe guttata]
Solyc02g080560.1	G-I	0	-1.04	-2.03	--	PREDICTED: uncharacterized protein LOC107861258 [Capsicum annuum]
Solyc02g081300.3	G-I	0	-0.86	-1.87	SUS7	PREDICTED: sucrose synthase 7-like [Solanum lycopersicum]
Solyc02g081850.4	G-I	0	-0.96	-1.42	CAT5	PREDICTED: cationic amino acid transporter 5 [Solanum lycopersicum]
Solyc02g082600.4	G-I	0	-0.7	-1	--	PREDICTED: serine protease HTRA1-like isoform X3 [Nicotiana tomentosiformis]
Solyc02g082880.2	G-I	0	-2.01	-5.13	AAE2	PREDICTED: probable acyl-activating enzyme 1, peroxisomal [Solanum lycopersicum]
Solyc02g083380.3	G-I	0	-0.57	-1.2	--	PREDICTED: uncharacterized protein LOC101245418 [Solanum lycopersicum]
Solyc02g083610.4	G-I	0	-1.2	-2.01	APSR1	uncharacterized protein LOC101264882 [Solanum lycopersicum]
Solyc02g085340.1	G-I	0	-0.84	-1.67	SCL7	PREDICTED: scarecrow-like protein 4 [Solanum lycopersicum]
Solyc02g087050.2	G-I	0	-0.92	-1.89	At5g40240	PREDICTED: WAT1-related protein At5g40240-like [Solanum lycopersicum]
Solyc02g087060.4	G-I	0	-1.06	-1.59	At3g28050	PREDICTED: WAT1-related protein At3g28050 [Solanum lycopersicum]
Solyc02g087940.4	G-I	0	-0.76	-1.16	--	PREDICTED: coiled-coil domain-containing protein 115 isoform X2 [Solanum lycopersicum]
Solyc02g088500.1	G-I	0	-0.71	-1.4	CGT	PREDICTED: UDP-glycosyltransferase 13-like [Solanum lycopersicum]
Solyc02g088520.4	G-I	0	-0.96	-1.47	--	PREDICTED: probable mitochondrial saccharopine dehydrogenase-like oxidoreductase At5g39410 [Solanum lycopersicum]
Solyc02g090330.3	G-I	0	-0.87	-1.35	ATG101	PREDICTED: autophagy-related protein 101 [Solanum lycopersicum]
Solyc02g090340.2	G-I	0	-1.11	-2.78	CYP76B6	PREDICTED: geraniol 8-hydroxylase-like [Solanum lycopersicum]
Solyc02g090810.4	G-I	0	-0.57	-1.54	CML13	PREDICTED: caltractin [Solanum lycopersicum]
Solyc02g090900.3	G-I	0	-0.94	-1.33	--	PREDICTED: uncharacterized protein LOC101267952 [Solanum lycopersicum]
Solyc02g091210.1	G-I	0	-0.56	-1.07	EIF5	PREDICTED: eukaryotic translation initiation factor 5-like [Solanum lycopersicum]
Solyc02g091840.3	G-I	0	-0.68	-2.06	BAM1	leucine-rich repeat receptor-like serine/threonine-protein kinase BAM1-like precursor [Solanum lycopersicum]
Solyc02g091930.3	G-I	0	-1.35	-1.91	HAT22	PREDICTED: homeobox-leucine zipper protein HAT22 [Solanum lycopersicum]
Solyc02g093130.3	G-I	0	-0.69	-1.09	ERF008	PREDICTED: ethylene-responsive transcription factor RAP2-10 [Solanum lycopersicum]
Solyc02g093150.3	G-I	0	-0.51	-1.67	AP2	AP2 transcription factor SlAP2c [Solanum lycopersicum]
Solyc02g093270.4	G-I	0	-2.15	-3.07	CCOAOMT	caffeoyl-CoA O-methyltransferase-like [Solanum lycopersicum]
Solyc03g005330.1	G-I	0	-0.85	-1.22	CIPK7	PREDICTED: CBL-interacting serine/threonine-protein kinase 7 [Solanum lycopersicum]
Solyc03g006250.2	G-I	0	-3.43	-5	At1g28590	PREDICTED: GDSL esterase/lipase At1g28590 [Solanum lycopersicum]
Solyc03g006915.1	G-I	0	-1.46	-2.35	--	-
Solyc03g006970.1	G-I	0	-1.52	-2.46	SBT1.3	SBT2 protein precursor [Solanum lycopersicum]
Solyc03g007400.2	G-I	0	-0.84	-2.01	--	-
Solyc03g025380.3	G-I	0	-1.3	-2.27	PER52	PREDICTED: peroxidase P7-like [Solanum lycopersicum]
Solyc03g025500.4	G-I	0	-0.63	-1.11	P4H12	PREDICTED: probable prolyl 4-hydroxylase 12 [Solanum lycopersicum]
Solyc03g026170.4	G-I	0	-1.42	-2.08	At4g00755	PREDICTED: F-box protein At4g00755 [Solanum lycopersicum]
Solyc03g026330.4	G-I	0	-0.67	-1.68	--	PREDICTED: uncharacterized protein LOC101262593 [Solanum lycopersicum]
Solyc03g032060.1	G-I	0	-1.98	-3.34	ATL80	PREDICTED: RING-H2 finger protein ATL8-like [Solanum lycopersicum]
Solyc03g034455.1	G-I	0	-1	-1.48	At5g37930	PREDICTED: E3 ubiquitin-protein ligase SINA-like 7 isoform X1 [Solanum pennellii]
Solyc03g043860.2	G-I	0	-1.94	-2.99	NUDT1	PREDICTED: nudix hydrolase 1-like [Solanum lycopersicum]
Solyc03g044600.2	G-I	0	-1.46	-2.04	--	-
Solyc03g053130.3	G-I	0	-2.4	-8.42	SSL13	PREDICTED: protein STRICTOSIDINE SYNTHASE-LIKE 13 [Solanum lycopersicum]
Solyc03g058805.1	G-I	0	-0.58	-1.07	--	-
Solyc03g080040.1	G-I	0	-0.93	-1.28	--	PREDICTED: uncharacterized protein LOC101254768 [Solanum lycopersicum]
Solyc03g082900.3	G-I	0	-1.62	-3.17	GLC1	PREDICTED: glucan endo-1,3-beta-glucosidase [Solanum lycopersicum]
Solyc03g083270.4	G-I	0	-0.66	-1.01	SINAT3	PREDICTED: E3 ubiquitin-protein ligase SINAT3 [Solanum lycopersicum]
Solyc03g093340.4	G-I	0	-1.04	-1.62	--	PREDICTED: uncharacterized protein LOC101263682 isoform X2 [Solanum lycopersicum]
Solyc03g093560.1	G-I	0	-0.6	-1.91	ERF5	ethylene response factor 5 [Solanum lycopersicum]
Solyc03g097410.1	G-I	0	-0.73	-1.98	ITPK5	PREDICTED: inositol-tetrakisphosphate 1-kinase 5-like [Solanum lycopersicum]
Solyc03g097920.1	G-I	0	-0.84	-1.41	MKK9	MAPKK [Solanum lycopersicum]
Solyc03g097930.3	G-I	0	-0.86	-1.41	--	-
Solyc03g097960.1	G-I	0	-1.29	-1.93	--	PREDICTED: uncharacterized protein LOC101264193 [Solanum lycopersicum]
Solyc03g098480.1	G-I	0	-0.96	-2.44	--	PREDICTED: uncharacterized protein LOC107013744 [Solanum pennellii]
Solyc03g110860.3	G-I	0	-0.51	-1.17	NFYC1	PREDICTED: nuclear transcription factor Y subunit C-1-like isoform X1 [Solanum lycopersicum]
Solyc03g111000.3	G-I	0	-0.59	-1.09	GAPC1	PREDICTED: glyceraldehyde-3-phosphate dehydrogenase GAPC1, cytosolic-like isoform X1 [Solanum lycopersicum]
Solyc03g111500.3	G-I	0	-0.55	-1.13	--	PREDICTED: B3 domain-containing protein Os01g0905400-like [Solanum lycopersicum]
Solyc03g111510.3	G-I	0	-1.87	-3.56	AIRP2	PREDICTED: RING-H2 finger protein ATL47-like isoform X1 [Solanum lycopersicum]
Solyc03g112030.3	G-I	0	-1.59	-3.55	CYP71A6	PREDICTED: cytochrome P450 71A6-like [Solanum lycopersicum]
Solyc03g112040.1	G-I	0	-0.74	-2.75	CYP71A6	PREDICTED: (+)-menthofuran synthase-like [Solanum lycopersicum]
Solyc03g112280.3	G-I	0	-0.84	-1.33	At5g50170	PREDICTED: C2 and GRAM domain-containing protein At5g50170 isoform X2 [Solanum lycopersicum]
Solyc03g113340.3	G-I	0	-0.61	-1.15	--	PREDICTED: protein NUCLEAR FUSION DEFECTIVE 4-like [Solanum lycopersicum]
Solyc03g113720.3	G-I	0	-1.97	-3.18	ARR15	PREDICTED: two-component response regulator ARR15 [Solanum lycopersicum]
Solyc03g115500.3	G-I	0	-0.95	-2.23	At5g07830	PREDICTED: heparanase-like protein 1 [Solanum lycopersicum]
Solyc03g115590.4	G-I	0	-0.86	-1.27	--	PREDICTED: uncharacterized protein LOC101257550 isoform X2 [Solanum lycopersicum]
Solyc03g115980.1	G-I	0	-0.49	-1.62	CHLP	PREDICTED: geranylgeranyl diphosphate reductase, chloroplastic [Solanum lycopersicum]
Solyc03g116320.3	G-I	0	-1.29	-1.91	TCP14	TCP transcription factor 16 [Solanum lycopersicum]
Solyc03g116480.1	G-I	0	-0.46	-1.2	--	PREDICTED: F-box protein At5g49610-like [Solanum lycopersicum]
Solyc03g116490.1	G-I	0	-0.77	-1.38	At1g80180	PREDICTED: uncharacterized protein At1g15400 [Solanum lycopersicum]
Solyc03g116630.3	G-I	0	-0.98	-2.32	--	PREDICTED: uncharacterized protein LOC101253674 [Solanum lycopersicum]
Solyc03g116640.4	G-I	0	-0.74	-1.3	--	PREDICTED: uncharacterized protein LOC101253173 isoform X3 [Solanum lycopersicum]
Solyc03g118050.3	G-I	0	-0.45	-1.23	--	PREDICTED: uncharacterized protein LOC101246412 [Solanum lycopersicum]
Solyc03g118230.3	G-I	0	-3.3	-9.23	ASR3	PREDICTED: trihelix transcription factor ASR3-like [Solanum lycopersicum]
Solyc03g119060.3	G-I	0	-0.6	-1.36	DOX2	alpha-dioxygenase 2 [Solanum lycopersicum]
Solyc03g119260.4	G-I	0	-0.92	-1.28	BC10	PREDICTED: uncharacterized protein LOC101267221 isoform X1 [Solanum lycopersicum]
Solyc03g119900.4	G-I	0	-0.7	-2.12	--	PREDICTED: protein jagged-1-like [Capsicum annuum]
Solyc03g119980.3	G-I	0	-2.43	-3.94	CSE	PREDICTED: caffeoylshikimate esterase [Solanum lycopersicum]
Solyc03g120500.4	G-I	0	-0.5	-1.63	IAA27	auxin-regulated IAA27 [Solanum lycopersicum]
Solyc03g120570.3	G-I	0	-1.14	-1.63	NPF1.2	PREDICTED: protein NRT1/ PTR FAMILY 1.2-like isoform X2 [Solanum lycopersicum]
Solyc03g120690.3	G-I	0	-0.96	-2.93	DYNLL1	PREDICTED: dynein light chain 1, cytoplasmic-like [Solanum pennellii]
Solyc03g121140.4	G-I	0	-1.1	-1.59	CHUP1	PREDICTED: protein CHUP1, chloroplastic [Solanum lycopersicum]
Solyc03g121920.3	G-I	0	-1.65	-2.31	mcfJ	PREDICTED: solute carrier family 25 member 44 [Solanum lycopersicum]
Solyc03g123580.4	G-I	0	-4.16	-9.69	--	PREDICTED: uncharacterized protein LOC101247199 [Solanum lycopersicum]
Solyc03g123830.4	G-I	0	-0.7	-2.43	PGDH2	D-3-phosphoglycerate dehydrogenase [Solanum lycopersicum]
Solyc03g123850.2	G-I	0	-0.86	-1.46	--	-
Solyc03g123930.1	G-I	0	-0.85	-1.2	--	PREDICTED: E3 ubiquitin-protein ligase MARCH8 [Solanum lycopersicum]
Solyc03g150154.1	G-I	0	-1.47	-3.98	NAGLU	PREDICTED: alpha-N-acetylglucosaminidase-like [Solanum pennellii]
Solyc04g005020.3	G-I	0	-1.42	-2.31	JGB	PREDICTED: uncharacterized WD repeat-containing protein alr2800-like [Solanum pennellii]
Solyc04g005620.3	G-I	0	-1.55	-2.48	SDM1_58t00016	PREDICTED: casparian strip membrane protein 2-like [Solanum lycopersicum]
Solyc04g006930.3	G-I	0	-0.61	-1.3	PERK9	PREDICTED: proline-rich receptor-like protein kinase PERK9 isoform X3 [Solanum lycopersicum]
Solyc04g007170.3	G-I	0	-0.75	-1.11	ERF119	PREDICTED: ethylene-responsive transcription factor ERF119-like [Solanum lycopersicum]
Solyc04g007210.3	G-I	0	-1.92	-3.14	COL16	PREDICTED: zinc finger protein CONSTANS-LIKE 16 [Solanum lycopersicum]
Solyc04g007420.4	G-I	0	-0.74	-1.31	--	PREDICTED: uncharacterized protein LOC101257652 [Solanum lycopersicum]
Solyc04g007470.3	G-I	0	-0.63	-1.06	At1g68190	PREDICTED: putative zinc finger protein At1g68190 isoform X2 [Solanum lycopersicum]
Solyc04g008020.3	G-I	0	-0.7	-1.06	RIE1	PREDICTED: cleavage and polyadenylation specificity factor subunit 3-II [Solanum lycopersicum]
Solyc04g008290.4	G-I	0	-1.25	-1.9	MAP65-6	PREDICTED: 65-kDa microtubule-associated protein 6 [Solanum lycopersicum]
Solyc04g008910.3	G-I	0	-1.31	-1.9	At3g47200	PREDICTED: UPF0481 protein At3g47200-like [Solanum pennellii]
Solyc04g009470.4	G-I	0	-0.93	-2.24	--	-
Solyc04g010280.2	G-I	0	-0.6	-1.1	--	-
Solyc04g011630.1	G-I	0	-0.47	-1.37	SCL14	PREDICTED: scarecrow-like protein 14 [Solanum lycopersicum]
Solyc04g014500.3	G-I	0	-0.74	-1.55	NUDT18	PREDICTED: nudix hydrolase 18, mitochondrial-like [Solanum lycopersicum]
Solyc04g014960.4	G-I	0	-0.8	-1.56	At4g19900	PREDICTED: uncharacterized protein At4g19900 isoform X2 [Solanum lycopersicum]
Solyc04g015020.3	G-I	0	-1.36	-1.95	--	PREDICTED: neurofilament heavy polypeptide [Solanum lycopersicum]
Solyc04g016050.3	G-I	0	-0.64	-1.24	SIN2	PREDICTED: short integuments 2, mitochondrial [Solanum lycopersicum]
Solyc04g024430.3	G-I	0	-0.73	-1.24	--	-
Solyc04g040120.1	G-I	0	-1.4	-3.78	FAD2	PREDICTED: delta(12)-fatty-acid desaturase FAD2-like [Solanum lycopersicum]
Solyc04g049795.1	G-I	0	-1.48	-2.51	--	PREDICTED: uncharacterized protein LOC104242359 [Nicotiana sylvestris]
Solyc04g051500.3	G-I	0	-1.23	-1.94	URGT4	PREDICTED: UDP-galactose transporter 2 [Solanum lycopersicum]
Solyc04g053145.1	G-I	0	-0.88	-1.26	--	PREDICTED: uncharacterized protein LOC107017144 [Solanum pennellii]
Solyc04g054200.3	G-I	0	-0.38	-1.01	At5g10020	PREDICTED: probable inactive receptor kinase At5g10020 [Solanum lycopersicum]
Solyc04g054740.3	G-I	0	-1.18	-2.05	INPS1	inositol-3-phosphate synthase [Solanum lycopersicum]
Solyc04g055050.1	G-I	0	-0.61	-1.68	--	PREDICTED: uncharacterized serine-rich protein C215.13 isoform X1 [Solanum lycopersicum]
Solyc04g056640.1	G-I	0	-1.34	-1.87	CLV2	leucine rich repeat receptor like protein CLAVATA2 [Solanum lycopersicum]
Solyc04g063370.3	G-I	0	-1.25	-2.47	PERK12	PREDICTED: receptor-like cytosolic serine/threonine-protein kinase RBK1 [Solanum lycopersicum]
Solyc04g071120.3	G-I	0	-0.78	-1.11	STY46	PREDICTED: serine/threonine-protein kinase STY46-like isoform X1 [Solanum lycopersicum]
Solyc04g071360.4	G-I	0	-0.62	-1.08	GT-2	PREDICTED: trihelix transcription factor GT-2-like [Solanum lycopersicum]
Solyc04g071780.3	G-I	0	-0.86	-3.14	CYP92C6	PREDICTED: cytochrome P450 71A1-like [Solanum lycopersicum]
Solyc04g072000.4	G-I	0	-0.48	-1.58	EP3	PREDICTED: endochitinase EP3 [Solanum lycopersicum]
Solyc04g072780.4	G-I	0	-1.13	-2.06	FLZ6	PREDICTED: uncharacterized protein LOC101246821 [Solanum lycopersicum]
Solyc04g074820.3	G-I	0	-0.78	-1.16	ATL15	PREDICTED: E3 ubiquitin-protein ligase ATL15 [Solanum lycopersicum]
Solyc04g076820.1	G-I	0	-0.67	-1.09	--	PB1 domain-containing protein, partial [Nicotiana benthamiana]
Solyc04g077860.4	G-I	0	-0.66	-1.44	DAD2	PREDICTED: probable strigolactone esterase DAD2 [Solanum lycopersicum]
Solyc04g078310.3	G-I	0	-4.73	-10.31	CYCA3-2	G2/mitotic-specific cyclin C13-1-like [Nicotiana tabacum]
Solyc04g078790.3	G-I	0	-2.85	-4.35	HEC2	PREDICTED: transcription factor HEC2-like [Solanum lycopersicum]
Solyc04g078940.3	G-I	0	-3	-4.32	CYPRO4	dem protein [Solanum lycopersicum]
Solyc04g078950.1	G-I	0	-0.71	-1.98	--	PREDICTED: protein WEAK CHLOROPLAST MOVEMENT UNDER BLUE LIGHT 1-like [Solanum lycopersicum]
Solyc04g079110.1	G-I	0	-0.47	-1.4	BKI1	PREDICTED: BRI1 kinase inhibitor 1 [Solanum lycopersicum]
Solyc04g080220.3	G-I	0	-3.85	-9.68	--	PREDICTED: uncharacterized protein LOC101256279 [Solanum lycopersicum]
Solyc04g081770.4	G-I	0	-1.64	-3.34	EXL3	PREDICTED: GDSL esterase/lipase EXL3-like [Solanum pennellii]
Solyc04g082290.4	G-I	0	-0.68	-1.46	--	PREDICTED: uncharacterized protein LOC101255492 [Solanum lycopersicum]
Solyc04g082650.3	G-I	0	-0.5	-1.39	PAT21	PREDICTED: protein S-acyltransferase 21 isoform X1 [Solanum lycopersicum]
Solyc04g082940.3	G-I	0	-0.43	-1.13	--	C1_3 domain-containing protein [Cephalotus follicularis]
Solyc04g082950.4	G-I	0	-0.51	-1.85	GALS1	PREDICTED: galactan beta-1,4-galactosyltransferase GALS1 [Solanum lycopersicum]
Solyc05g005340.3	G-I	0	-1.35	-1.85	--	-
Solyc05g005630.4	G-I	0	-0.89	-1.46	ULP1D	PREDICTED: ubiquitin-like-specific protease 1D isoform X3 [Solanum lycopersicum]
Solyc05g006110.3	G-I	0	-1.02	-1.67	PRIN2	PREDICTED: protein PLASTID REDOX INSENSITIVE 2 [Nicotiana attenuata]
Solyc05g006440.4	G-I	0	-0.52	-1.02	--	PREDICTED: uncharacterized protein LOC101244581 [Solanum lycopersicum]
Solyc05g007770.3	G-I	0	-1.2	-2.41	NAP1	NAC transcription factor family protein [Solanum lycopersicum]
Solyc05g007850.2	G-I	0	-0.74	-1.21	N	bacterial spot disease resistance protein 4 [Solanum lycopersicum]
Solyc05g008060.4	G-I	0	-0.7	-1.84	PIN3	auxin efflux facilitator SlPIN4 [Solanum lycopersicum]
Solyc05g008100.1	G-I	0	-0.53	-1.33	--	PREDICTED: extensin [Solanum lycopersicum]
Solyc05g008580.3	G-I	0	-1.08	-1.86	PSS1	PREDICTED: CDP-diacylglycerol--serine O-phosphatidyltransferase 1-like [Solanum lycopersicum]
Solyc05g009870.4	G-I	0	-0.52	-1.16	rngB	Tmemb_185A domain-containing protein/zf-C3HC4_3 domain-containing protein [Cephalotus follicularis]
Solyc05g010400.3	G-I	0	-1.22	-2.18	NIK1	PREDICTED: protein NSP-INTERACTING KINASE 1 [Solanum lycopersicum]
Solyc05g012110.4	G-I	0	-0.79	-1.69	PGL1	PREDICTED: probable 6-phosphogluconolactonase 1 [Solanum tuberosum]
Solyc05g013310.1	G-I	0	-1.15	-1.76	At5g59700	PREDICTED: probable receptor-like protein kinase At5g59700 [Solanum lycopersicum]
Solyc05g013530.4	G-I	0	-1.67	-2.34	--	PREDICTED: uncharacterized protein LOC101267605 isoform X1 [Solanum lycopersicum]
Solyc05g014240.4	G-I	0	-0.75	-1.29	At1g67720	PREDICTED: probable LRR receptor-like serine/threonine-protein kinase At1g67720 isoform X1 [Solanum lycopersicum]
Solyc05g015460.3	G-I	0	-0.85	-2.38	--	PREDICTED: F-box protein At5g07610-like [Nicotiana tabacum]
Solyc05g015490.4	G-I	0	-0.35	-1.07	LTPG1	PREDICTED: non-specific lipid transfer protein GPI-anchored 1 [Solanum lycopersicum]
Solyc05g015630.3	G-I	0	-0.68	-1.12	NTF2B	PREDICTED: nuclear transport factor 2 [Solanum lycopersicum]
Solyc05g015850.4	G-I	0	-0.74	-1.23	WRKY75	PREDICTED: probable WRKY transcription factor 75 [Solanum pennellii]
Solyc05g018230.4	G-I	0	-1.74	-2.52	STP14	BnaA07g33390D [Brassica napus]
Solyc05g039950.2	G-I	0	-0.94	-1.72	ASAT3	PREDICTED: acylsugar acyltransferase 3-like isoform X1 [Solanum lycopersicum]
Solyc05g047560.1	G-I	0	-1.2	-1.66	epsF	PREDICTED: D-inositol 3-phosphate glycosyltransferase 1-like [Solanum tuberosum]
Solyc05g050010.3	G-I	0	-0.61	-1.66	ACS4	1-aminocyclopropane 1-carboxylate synthase [Solanum lycopersicum]
Solyc05g050700.1	G-I	0	-1.32	-2.3	--	PREDICTED: LRR receptor-like serine/threonine-protein kinase FLS2 [Solanum lycopersicum]
Solyc05g050850.3	G-I	0	-0.79	-1.28	--	-
Solyc05g050900.4	G-I	0	-1.27	-3.25	At3g60660	PREDICTED: spindle and kinetochore-associated protein 1 homolog [Solanum lycopersicum]
Solyc05g051340.3	G-I	0	-0.63	-1.22	At1g66345	PREDICTED: pentatricopeptide repeat-containing protein At1g66345, mitochondrial [Solanum pennellii]
Solyc05g052030.1	G-I	0	-0.66	-2.3	ERF106	ethylene response factor 4 [Solanum lycopersicum]
Solyc05g052100.3	G-I	0	-0.76	-1.11	GDHA	PREDICTED: glutamate dehydrogenase A-like [Solanum pennellii]
Solyc05g052370.3	G-I	0	-0.78	-1.53	LAC5	PREDICTED: laccase-12 [Solanum lycopersicum]
Solyc05g052670.1	G-I	0	-1.37	-2.43	DCR	PREDICTED: BAHD acyltransferase DCR-like [Solanum lycopersicum]
Solyc05g052720.1	G-I	0	-0.54	-1.19	PH1	PREDICTED: pleckstrin homology domain-containing protein 1 [Solanum lycopersicum]
Solyc05g053400.3	G-I	0	-1.38	-3.32	ZOX1	PREDICTED: zeatin O-xylosyltransferase-like [Solanum lycopersicum]
Solyc05g053610.2	G-I	0	-1.11	-3.53	PDR1	PREDICTED: pleiotropic drug resistance protein 1-like [Solanum lycopersicum]
Solyc05g055330.3	G-I	0	-0.75	-1.54	PDR2	PREDICTED: pleiotropic drug resistance protein 2-like [Solanum lycopersicum]
Solyc05g055510.3	G-I	0	-0.91	-1.33	At3g53190	PREDICTED: probable pectate lyase 5 [Solanum lycopersicum]
Solyc05g055840.4	G-I	0	-0.62	-1.42	UGT86A1	PREDICTED: UDP-glycosyltransferase 86A1 [Solanum lycopersicum]
Solyc05g056200.1	G-I	0	-0.63	-1.03	LYK3	PREDICTED: lysM domain receptor-like kinase 3 [Solanum lycopersicum]
Solyc05g056400.3	G-I	0	-0.65	-1.22	-	-
Solyc05g056550.3	G-I	0	-1.84	-2.74	SAPK7	PREDICTED: serine/threonine-protein kinase SAPK7 [Solanum lycopersicum]
Solyc06g005340.3	G-I	0	-1.48	-3.3	RABE1A	PREDICTED: LOW QUALITY PROTEIN: ras-related protein RABE1c [Solanum lycopersicum]
Solyc06g005390.1	G-I	0	-1.72	-3.13	At3g46030	PREDICTED: histone H2B.7-like [Solanum lycopersicum]
Solyc06g005960.4	G-I	0	-1.69	-2.97	--	PREDICTED: dentin sialophosphoprotein-like [Solanum lycopersicum]
Solyc06g007930.3	G-I	0	-0.69	-1.02	CYTB5-B	PREDICTED: cytochrome b5 [Solanum lycopersicum]
Solyc06g009790.4	G-I	0	-0.56	-1.42	GSVIVT00026920001	PREDICTED: probable polygalacturonase [Solanum lycopersicum]
Solyc06g011350.3	G-I	0	-0.84	-1.15	PIP2-1	aquaporin [Solanum lycopersicum]
Solyc06g033850.3	G-I	0	-3.38	-4.64	--	PREDICTED: dehydration-responsive element-binding protein 2D-like [Nicotiana sylvestris]
Solyc06g051970.3	G-I	0	-0.76	-2.09	CBL4	PREDICTED: calcineurin B-like protein 4 [Solanum lycopersicum]
Solyc06g053620.4	G-I	0	-0.56	-1.5	PPCK1	phosphoenolpyruvate carboxylase kinase 2 [Solanum lycopersicum]
Solyc06g053950.3	G-I	0	-0.82	-1.5	HSFA2C	PREDICTED: heat stress transcription factor A-6b-like [Solanum lycopersicum]
Solyc06g060010.4	G-I	0	-1.62	-3.22	SSTLH1	PREDICTED: germacrene C synthase-like [Solanum pennellii]
Solyc06g060610.2	G-I	0	-1.42	-2.23	At1g62600	PREDICTED: flavin-containing monooxygenase FMO GS-OX-like 4 [Solanum lycopersicum]
Solyc06g061050.4	G-I	0	-0.68	-1.06	--	PREDICTED: uncharacterized protein LOC101245175 [Solanum lycopersicum]
Solyc06g063180.3	G-I	0	-1.02	-2.42	GLR2.8	glutamate receptor 2.2 [Solanum lycopersicum]
Solyc06g064840.4	G-I	0	-0.67	-1.45	AGL11	PREDICTED: agamous-like MADS-box protein AGL11 isoform X2 [Solanum lycopersicum]
Solyc06g064900.3	G-I	0	-0.57	-1.01	--	-
Solyc06g065100.3	G-I	0	-1.07	-1.96	MYB330	PREDICTED: myb-related protein 330 [Solanum lycopersicum]
Solyc06g065200.4	G-I	0	-0.82	-1.37	--	PREDICTED: uncharacterized protein LOC101255006 [Solanum lycopersicum]
Solyc06g065680.3	G-I	0	-4.12	-7.92	CYCA2-1	cyclin A2 [Solanum lycopersicum]
Solyc06g066340.4	G-I	0	-0.84	-1.34	KAN2	PREDICTED: probable transcription factor KAN2 isoform X1 [Solanum lycopersicum]
Solyc06g068900.4	G-I	0	-0.49	-1.06	NUDT17	PREDICTED: nudix hydrolase 18, mitochondrial-like [Solanum lycopersicum]
Solyc06g069650.4	G-I	0	-1.83	-2.67	At1g74360	PREDICTED: probable LRR receptor-like serine/threonine-protein kinase At1g74360 [Solanum lycopersicum]
Solyc06g071370.1	G-I	0	-0.85	-1.68	--	PREDICTED: uncharacterized protein LOC104648037 [Solanum lycopersicum]
Solyc06g071580.3	G-I	0	-0.81	-1.47	MORC6	PREDICTED: protein MICRORCHIDIA 6-like isoform X1 [Solanum lycopersicum]
Solyc06g072380.3	G-I	0	-0.72	-1.15	DHBK	dihydroxyacetone kinase family protein [Populus trichocarpa]
Solyc06g072845.1	G-I	0	-0.65	-1.01	At5g17165	PREDICTED: uncharacterized protein LOC101260734 [Solanum lycopersicum]
Solyc06g073450.4	G-I	0	-1.3	-2.07	--	PREDICTED: uncharacterized protein LOC101248208 [Solanum lycopersicum]
Solyc06g073910.4	G-I	0	-1.03	-1.86	SSL3	PREDICTED: protein STRICTOSIDINE SYNTHASE-LIKE 3-like, partial [Solanum lycopersicum]
Solyc06g073970.3	G-I	0	-0.86	-1.43	--	PREDICTED: uncharacterized protein LOC101260237 [Solanum lycopersicum]
Solyc06g074390.3	G-I	0	-1.68	-2.43	FAR3	PREDICTED: fatty acyl-CoA reductase 3 [Solanum lycopersicum]
Solyc06g074750.1	G-I	0	-1.22	-3.19	At1g08170	PREDICTED: histone H2B.1-like [Solanum lycopersicum]
Solyc06g076230.1	G-I	0	-1.29	-2.89	--	PREDICTED: adhesive plaque matrix protein-like isoform X1 [Solanum pennellii]
Solyc06g082000.4	G-I	0	-0.86	-1.38	PLC2	PI-phospholipase C PLC6 [Solanum lycopersicum]
Solyc06g082190.3	G-I	0	-1.24	-2	STY8	PREDICTED: serine/threonine-protein kinase STY17 [Solanum lycopersicum]
Solyc06g082210.1	G-I	0	-0.7	-1.53	LSH6	PREDICTED: protein LIGHT-DEPENDENT SHORT HYPOCOTYLS 5-like [Solanum lycopersicum]
Solyc06g082230.4	G-I	0	-1.41	-2.42	CHX14	PREDICTED: cation/H(+) antiporter 14 isoform X1 [Solanum lycopersicum]
Solyc06g084320.1	G-I	0	-0.79	-1.8	EDL3	PREDICTED: EID1-like F-box protein 3 [Solanum lycopersicum]
Solyc06g150138.1	G-I	0	-0.63	-1.02	--	-
Solyc07g005010.4	G-I	0	-0.95	-1.74	TDR	PREDICTED: leucine-rich repeat receptor-like protein kinase TDR [Solanum lycopersicum]
Solyc07g005090.4	G-I	0	-1.33	-4.52	CHIT5B	PREDICTED: acidic mammalian chitinase-like [Solanum lycopersicum]
Solyc07g005380.4	G-I	0	-1.45	-3.55	--	PREDICTED: S-norcoclaurine synthase 2-like [Solanum lycopersicum]
Solyc07g006600.1	G-I	0	-1.43	-3.3	GDU3	PREDICTED: protein GLUTAMINE DUMPER 2 [Solanum lycopersicum]
Solyc07g007200.4	G-I	0	-0.52	-1.24	RMR4	PREDICTED: E3 ubiquitin-protein ligase RLIM-like [Solanum lycopersicum]
Solyc07g007400.3	G-I	0	-1.23	-1.95	--	PREDICTED: F-box/LRR-repeat protein 14-like isoform X3 [Solanum lycopersicum]
Solyc07g008475.1	G-I	0	-0.81	-1.39	SBT2.2	PREDICTED: subtilisin-like protease SBT2.2 [Nicotiana tabacum]
Solyc07g008560.3	G-I	0	-0.41	-1.29	PAP27	PREDICTED: probable inactive purple acid phosphatase 27 [Solanum lycopersicum]
Solyc07g009070.4	G-I	0	-2.84	-4.3	--	PREDICTED: defensin D1-like isoform X1 [Solanum lycopersicum]
Solyc07g015860.3	G-I	0	-0.61	-1.56	PDF1A	peptide deformylase 1A, chloroplastic [Solanum lycopersicum]
Solyc07g017780.4	G-I	0	-0.61	-1.48	PMA4	H(+)-ATPase 4 [Solanum lycopersicum]
Solyc07g018190.4	G-I	0	-0.96	-1.73	-	-
Solyc07g032180.3	G-I	0	-0.79	-1.15	Os09g0520200	PREDICTED: LOW QUALITY PROTEIN: probable 1-acylglycerol-3-phosphate O-acyltransferase [Solanum lycopersicum]
Solyc07g040660.4	G-I	0	-1.57	-2.37	--	-
Solyc07g040680.3	G-I	0	-0.85	-2.09	HSF30	PREDICTED: heat stress transcription factor A-2-like [Solanum lycopersicum]
Solyc07g040890.1	G-I	0	-2.02	-3.58	CXE20	PREDICTED: probable carboxylesterase 120 [Solanum lycopersicum]
Solyc07g041190.3	G-I	0	-0.48	-1.31	AL5	PREDICTED: PHD finger protein ALFIN-LIKE 4 [Solanum lycopersicum]
Solyc07g042900.4	G-I	0	-0.56	-1.21	45572	PREDICTED: organic cation/carnitine transporter 7 [Solanum lycopersicum]
Solyc07g042950.1	G-I	0	-0.7	-1.64	At1g16250	PREDICTED: F-box/kelch-repeat protein At1g16250 [Solanum lycopersicum]
Solyc07g043050.1	G-I	0	-1.46	-2.19	UGT71K1	PREDICTED: UDP-glycosyltransferase 71K1-like [Solanum lycopersicum]
Solyc07g043130.3	G-I	0	-0.78	-1.81	RPT2	PREDICTED: root phototropism protein 2 [Solanum lycopersicum]
Solyc07g045030.4	G-I	0	-3.95	-9.34	JUB1	PREDICTED: transcription factor JUNGBRUNNEN 1-like isoform X2 [Solanum lycopersicum]
Solyc07g047950.1	G-I	0	-1.47	-2.3	PAT1	PREDICTED: scarecrow-like transcription factor PAT1 [Solanum lycopersicum]
Solyc07g047960.3	G-I	0	-0.65	-1.31	WRKY20	PREDICTED: WRKY transcription factor 1 [Solanum lycopersicum]
Solyc07g048040.1	G-I	0	-0.81	-1.15	--	PREDICTED: uncharacterized protein LOC101250320 [Solanum lycopersicum]
Solyc07g049670.4	G-I	0	-1.37	-4.22	HSR201	PREDICTED: benzyl alcohol O-benzoyltransferase-like [Solanum lycopersicum]
Solyc07g052370.4	G-I	0	-1.82	-5.55	CYP71D55	PREDICTED: premnaspirodiene oxygenase-like [Solanum lycopersicum]
Solyc07g052420.3	G-I	0	-0.53	-1.02	--	PREDICTED: uncharacterized protein LOC101252302 [Solanum lycopersicum]
Solyc07g052880.4	G-I	0	-0.66	-2.39	FH5	formin I2I [Solanum lycopersicum]
Solyc07g052970.3	G-I	0	-0.75	-1.22	At3g22104	PREDICTED: BTB/POZ domain-containing protein At3g22104 isoform X2 [Solanum lycopersicum]
Solyc07g053250.3	G-I	0	-0.88	-1.5	--	PREDICTED: F-box protein At3g07870 isoform X2 [Solanum lycopersicum]
Solyc07g054060.3	G-I	0	-0.38	-1.41	--	PREDICTED: uncharacterized protein LOC102595357 [Solanum tuberosum]
Solyc07g054720.2	G-I	0	-3.96	-10.59	--	PREDICTED: proteinase inhibitor PSI-1.2-like [Solanum pennellii]
Solyc07g056704.1	G-I	0	-1.16	-3.07	--	PREDICTED: uncharacterized protein LOC107025543 [Solanum pennellii]
Solyc07g056705.1	G-I	0	-1.13	-1.94	--	PREDICTED: uncharacterized protein LOC107025545 [Solanum pennellii]
Solyc07g056708.1	G-I	0	-1.34	-3.01	--	PREDICTED: uncharacterized protein LOC107025545 [Solanum pennellii]
Solyc07g062070.3	G-I	0	-0.98	-1.52	RBSK	PREDICTED: ribokinase [Solanum pennellii]
Solyc07g062220.3	G-I	0	-2.03	-4.21	TBL41	PREDICTED: protein trichome birefringence-like 41 [Solanum lycopersicum]
Solyc07g062480.2	G-I	0	-1.48	-2.44	EP1	PREDICTED: epidermis-specific secreted glycoprotein EP1-like [Solanum lycopersicum]
Solyc07g063700.2	G-I	0	-1.11	-2.26	At4g27290	PREDICTED: G-type lectin S-receptor-like serine/threonine-protein kinase At4g27290 [Solanum pennellii]
Solyc07g065400.3	G-I	0	-0.83	-1.15	TIM50	PREDICTED: LOW QUALITY PROTEIN: mitochondrial import inner membrane translocase subunit TIM50 [Solanum lycopersicum]
Solyc07g065410.1	G-I	0	-0.52	-1.06	--	PREDICTED: uncharacterized protein LOC107025426 [Solanum pennellii]
Solyc07g066510.4	G-I	0	-3.17	-4.46	--	PREDICTED: zinc finger protein HD1 [Solanum lycopersicum]
Solyc08g005100.3	G-I	0	-0.7	-2.57	--	PLATZ transcription factor family protein [Medicago truncatula]
Solyc08g005630.3	G-I	0	-0.45	-1.03	FAO4A	alcohol oxidase [Solanum lycopersicum]
Solyc08g006110.4	G-I	0	-0.68	-1.28	RISBZ4	PREDICTED: basic leucine zipper 9 [Solanum lycopersicum]
Solyc08g006500.4	G-I	0	-0.91	-1.78	GLR2.8	PREDICTED: glutamate receptor 2.8 [Solanum lycopersicum]
Solyc08g006730.1	G-I	0	-4.53	-11.01	THT4	PREDICTED: tyramine N-feruloyltransferase 4/11-like [Solanum lycopersicum]
Solyc08g007375.1	G-I	0	-2.02	-3.69	--	hypothetical protein A4A49_09147 [Nicotiana attenuata]
Solyc08g007400.4	G-I	0	-0.53	-1.16	--	PREDICTED: autophagy-related protein 8f isoform X2 [Solanum lycopersicum]
Solyc08g007890.3	G-I	0	-0.68	-1.61	ALDH2B7	PREDICTED: aldehyde dehydrogenase family 2 member B7, mitochondrial-like [Nicotiana attenuata]
Solyc08g014010.4	G-I	0	-1.12	-2.4	--	PREDICTED: uncharacterized protein LOC101249108 [Solanum lycopersicum]
Solyc08g014080.4	G-I	0	-1.16	-1.75	--	PREDICTED: uncharacterized protein LOC101251013 [Solanum lycopersicum]
Solyc08g016410.1	G-I	0	-0.62	-1.07	--	-
Solyc08g042040.4	G-I	0	-0.47	-1.41	--	PREDICTED: kinesin-like protein KIN-6 isoform X7 [Solanum lycopersicum]
Solyc08g062950.4	G-I	0	-1.34	-2.17	CYP711A1	PREDICTED: cytochrome P450 711A1 [Solanum lycopersicum]
Solyc08g062960.4	G-I	0	-0.93	-1.27	HSF30	PREDICTED: heat shock factor protein HSF30 [Solanum lycopersicum]
Solyc08g065410.3	G-I	0	-2.66	-4.2	PYL2	PREDICTED: abscisic acid receptor PYL2-like [Solanum pennellii]
Solyc08g065610.3	G-I	0	-0.87	-1.46	At4g32940	PREDICTED: vacuolar-processing enzyme [Solanum lycopersicum]
Solyc08g065940.4	G-I	0	-1.6	-2.4	At2g19810	PREDICTED: zinc finger CCCH domain-containing protein 20 [Solanum lycopersicum]
Solyc08g066140.3	G-I	0	-0.5	-1.06	PNP1	PREDICTED: probable polyribonucleotide nucleotidyltransferase 1, chloroplastic [Solanum lycopersicum]
Solyc08g066260.3	G-I	0	-0.83	-1.88	HDC	PREDICTED: histidine decarboxylase-like [Solanum lycopersicum]
Solyc08g066430.1	G-I	0	-0.58	-1.31	--	PREDICTED: lachrymatory-factor synthase-like [Solanum lycopersicum]
Solyc08g067610.3	G-I	0	-1.74	-2.67	PDR1	PREDICTED: pleiotropic drug resistance protein 1-like [Solanum lycopersicum]
Solyc08g068700.1	G-I	0	-1.06	-1.53	THT4	N-hydroxycinnamoyl-CoA:tyramine N-hydroxycinnamoyl transferase THT7-1 [Solanum lycopersicum]
Solyc08g068710.1	G-I	0	-2.17	-6.16	THT4	PREDICTED: tyramine N-feruloyltransferase 4/11-like [Solanum lycopersicum]
Solyc08g074250.3	G-I	0	-2.89	-8.02	R1A-10	late blight resistance protein Rpi-amr3 [Solanum americanum]
Solyc08g074910.3	G-I	0	-1.26	-1.73	--	PREDICTED: F-box/FBD/LRR-repeat protein At1g13570-like [Solanum tuberosum]
Solyc08g075120.3	G-I	0	-0.87	-1.9	ROPGEF14	PREDICTED: rop guanine nucleotide exchange factor 14 isoform X1 [Solanum lycopersicum]
Solyc08g075280.4	G-I	0	-0.46	-1.25	--	PREDICTED: uncharacterized protein LOC101255324 [Solanum lycopersicum]
Solyc08g075920.4	G-I	0	-0.93	-2.22	BRXL1	PREDICTED: protein BREVIS RADIX [Solanum lycopersicum]
Solyc08g076150.4	G-I	0	-1.45	-2.02	PCMP-H11	PREDICTED: pentatricopeptide repeat-containing protein At1g31920 [Solanum lycopersicum]
Solyc08g076680.3	G-I	0	-0.73	-1.1	At5g64320	PREDICTED: pentatricopeptide repeat-containing protein At5g64320, mitochondrial [Solanum lycopersicum]
Solyc08g077150.3	G-I	0	-0.56	-1.34	PLL1	PREDICTED: protein phosphatase 2C 29-like [Solanum lycopersicum]
Solyc08g077710.3	G-I	0	-0.3	-1	RPL37A	PREDICTED: 60S ribosomal protein L37a [Sesamum indicum]
Solyc08g077950.1	G-I	0	-0.59	-1.08	--	PREDICTED: uncharacterized protein LOC107831799 [Nicotiana tabacum]
Solyc08g077960.3	G-I	0	-0.82	-1.13	GATA26	PREDICTED: GATA transcription factor 26-like [Solanum lycopersicum]
Solyc08g078170.1	G-I	0	-3.09	-5.57	ERF1A	PREDICTED: ethylene-responsive transcription factor 1A-like [Solanum lycopersicum]
Solyc08g078180.1	G-I	0	-0.7	-1.96	ERF1A	PREDICTED: ethylene-responsive transcription factor 2 [Solanum lycopersicum]
Solyc08g078490.4	G-I	0	-0.78	-1.39	PURU2	PREDICTED: formyltetrahydrofolate deformylase 2, mitochondrial-like [Solanum pennellii]
Solyc08g079420.3	G-I	0	-0.92	-1.28	CYP76BK1	PREDICTED: ferruginol synthase-like [Solanum lycopersicum]
Solyc08g079750.3	G-I	0	-1.08	-1.84	ACS10	PREDICTED: probable aminotransferase ACS10 isoform X2 [Solanum lycopersicum]
Solyc08g080650.3	G-I	0	-0.59	-1.59	TPM-1	osmotin-like protein TPM-1 precursor [Solanum lycopersicum]
Solyc08g080660.1	G-I	0	-1.21	-2.64	OLPA	pathogenesis-related protein PR-5 precursor [Solanum lycopersicum]
Solyc08g080670.1	G-I	0	-1.15	-3.76	OLPA	PR5-like protein precursor [Solanum lycopersicum]
Solyc08g081480.3	G-I	0	-0.71	-1.28	GSVIVT00026920001	PREDICTED: probable polygalacturonase [Solanum lycopersicum]
Solyc08g081930.3	G-I	0	-0.33	-1.2	--	Aldose_epim domain-containing protein [Cephalotus follicularis]
Solyc08g082570.4	G-I	0	-0.69	-1.37	--	PREDICTED: uncharacterized protein LOC104648938 [Solanum lycopersicum]
Solyc08g083080.3	G-I	0	-0.3	-1.02	--	PREDICTED: embryogenesis-associated protein EMB8 isoform X2 [Solanum tuberosum]
Solyc08g083270.3	G-I	0	-5.86	-10.82	At5g39865	Hop-interacting protein THI143 [Solanum lycopersicum]
Solyc08g150134.1	G-I	0	-0.41	-1.02	--	PREDICTED: serine/threonine-protein phosphatase 7 long form homolog [Solanum pennellii]
Solyc09g005260.4	G-I	0	-2.94	-4.31	CAX3	PREDICTED: vacuolar cation/proton exchanger 3 [Solanum pennellii]
Solyc09g007410.3	G-I	0	-0.76	-1.08	IQD1	PREDICTED: protein IQ-DOMAIN 1 [Solanum lycopersicum]
Solyc09g007510.3	G-I	0	-0.84	-2.13	LECRK81	clade VIII lectin receptor kinase [Solanum lycopersicum]
Solyc09g007570.3	G-I	0	-1.67	-2.75	SRM1	PREDICTED: transcription factor DIVARICATA-like [Solanum lycopersicum]
Solyc09g007680.4	G-I	0	-0.61	-1.26	--	PREDICTED: uncharacterized protein LOC101249200 [Solanum lycopersicum]
Solyc09g007850.3	G-I	0	-0.69	-1.01	CP29B	PREDICTED: 29 kDa ribonucleoprotein A, chloroplastic [Solanum lycopersicum]
Solyc09g008640.1	G-I	0	-1.6	-2.2	WAKL20	PREDICTED: wall-associated receptor kinase-like 20 [Solanum lycopersicum]
Solyc09g008860.4	G-I	0	-2.43	-8.13	PXC1	PREDICTED: leucine-rich repeat receptor-like protein kinase PXC1 [Solanum lycopersicum]
Solyc09g009460.4	G-I	0	-0.64	-1.07	At2g16710	PREDICTED: iron-sulfur assembly protein IscA-like 1, mitochondrial isoform X1 [Capsicum annuum]
Solyc09g009690.3	G-I	0	-0.51	-1.11	URH1	PREDICTED: probable uridine nucleosidase 1 [Solanum lycopersicum]
Solyc09g009970.3	G-I	0	-0.83	-1.78	ROPGAP1	PREDICTED: rho GTPase-activating protein 5-like [Solanum lycopersicum]
Solyc09g010150.4	G-I	0	-0.29	-1.05	TIC32	PREDICTED: dehydrogenase/reductase SDR family member on chromosome X isoform X1 [Solanum lycopersicum]
Solyc09g011330.3	G-I	0	-1.16	-2.09	PK1	PREDICTED: putative receptor protein kinase ZmPK1 [Solanum lycopersicum]
Solyc09g011840.1	G-I	0	-0.4	-1.39	LECRKS6	PREDICTED: L-type lectin-domain containing receptor kinase VIII.2 [Solanum lycopersicum]
Solyc09g011990.1	G-I	0	-2.55	-4.42	LECRK41	PREDICTED: L-type lectin-domain containing receptor kinase IV.1 [Solanum lycopersicum]
Solyc09g018780.4	G-I	0	-0.75	-1.06	At2g26970	PREDICTED: oligoribonuclease isoform X1 [Solanum lycopersicum]
Solyc09g042780.2	G-I	0	-0.92	-1.4	--	-
Solyc09g055545.1	G-I	0	-0.72	-1.08	-	-
Solyc09g057760.4	G-I	0	-2.77	-9.55	--	PREDICTED: uncharacterized protein LOC107063386 [Solanum tuberosum]
Solyc09g063150.3	G-I	0	-1.32	-2.72	HSP26-A	PREDICTED: probable glutathione S-transferase [Solanum lycopersicum]
Solyc09g066180.2	G-I	0	-2.74	-3.86	MAIL3	PREDICTED: serine/threonine-protein phosphatase 7 long form homolog [Solanum pennellii]
Solyc09g066350.1	G-I	0	-1.85	-4.66	ERF098	PREDICTED: ethylene-responsive transcription factor ERF098-like [Solanum lycopersicum]
Solyc09g072930.1	G-I	0	-0.81	-1.25	At3g23880	PREDICTED: F-box/kelch-repeat protein At3g23880-like [Solanum lycopersicum]
Solyc09g075540.1	G-I	0	-0.66	-1.53	COBL7	PREDICTED: COBRA-like protein 7 [Solanum lycopersicum]
Solyc09g082500.4	G-I	0	-1.15	-1.7	TCX2	PREDICTED: protein tesmin/TSO1-like CXC 2 isoform X1 [Solanum lycopersicum]
Solyc09g083040.1	G-I	0	-1.41	-2.47	JAL32	PREDICTED: inactive protein RESTRICTED TEV MOVEMENT 1-like [Solanum lycopersicum]
Solyc09g083200.4	G-I	0	-0.4	-1.27	NFP	PREDICTED: serine/threonine receptor-like kinase NFP [Solanum lycopersicum]
Solyc09g090470.3	G-I	0	-1.36	-2.86	NPF5.2	PREDICTED: protein NRT1/ PTR FAMILY 5.2-like isoform X1 [Solanum lycopersicum]
Solyc09g090730.2	G-I	0	-1.87	-2.86	AMT1-1	ammonium transporter 1 member 1 [Solanum lycopersicum]
Solyc09g090820.4	G-I	0	-0.5	-1.15	--	PREDICTED: uncharacterized protein LOC101267845 [Solanum lycopersicum]
Solyc09g091670.3	G-I	0	-0.99	-1.94	PDR1	PREDICTED: pleiotropic drug resistance protein 1 [Solanum lycopersicum]
Solyc09g091690.1	G-I	0	-0.62	-1.12	At3g06240	PREDICTED: F-box/kelch-repeat protein At3g23880-like [Solanum lycopersicum]
Solyc09g092260.4	G-I	0	-4.26	-6.09	ATJ20	chaperone protein dnaJ 20 [Solanum lycopersicum]
Solyc09g098290.3	G-I	0	-2.61	-4.04	At3g28040	PREDICTED: probably inactive leucine-rich repeat receptor-like protein kinase At3g28040 [Solanum lycopersicum]
Solyc10g005840.4	G-I	0	-0.61	-1.11	FPS1	PREDICTED: farnesyl pyrophosphate synthase 1, mitochondrial isoform X1 [Solanum lycopersicum]
Solyc10g006170.4	G-I	0	-0.71	-1.05	CNOT9	PREDICTED: cell differentiation protein RCD1 homolog [Solanum lycopersicum]
Solyc10g006360.2	G-I	0	-0.63	-1.38	--	PREDICTED: uncharacterized protein LOC101252125 [Solanum lycopersicum]
Solyc10g007030.2	G-I	0	-0.75	-1.32	--	PREDICTED: uncharacterized protein LOC101266980 [Solanum lycopersicum]
Solyc10g008040.4	G-I	0	-1.24	-2.04	--	PREDICTED: seed biotin-containing protein SBP65-like [Solanum lycopersicum]
Solyc10g008470.3	G-I	0	-0.9	-1.88	elmoA	PREDICTED: ELMO domain-containing protein A isoform X4 [Solanum lycopersicum]
Solyc10g009240.3	G-I	0	-1.33	-2.78	KCS1	PREDICTED: 3-ketoacyl-CoA synthase 1 [Solanum lycopersicum]
Solyc10g011660.3	G-I	0	-0.94	-1.95	JAR6	PREDICTED: jasmonic acid-amido synthetase JAR1-like [Solanum lycopersicum]
Solyc10g011700.4	G-I	0	-0.93	-1.45	--	-
Solyc10g011750.3	G-I	0	-1.36	-2	--	LEA_2 domain-containing protein [Cephalotus follicularis]
Solyc10g017985.1	G-I	0	-3.86	-9.07	--	-
Solyc10g047960.3	G-I	0	-0.7	-1.11	CGR3	PREDICTED: uncharacterized protein At3g49720 [Solanum lycopersicum]
Solyc10g049917.1	G-I	0	-0.65	-1.03	--	PREDICTED: uncharacterized protein LOC107032311 [Solanum pennellii]
Solyc10g050880.2	G-I	0	-2.09	-4.14	CXE12	PREDICTED: 2-hydroxyisoflavanone dehydratase-like [Solanum lycopersicum]
Solyc10g055375.1	G-I	0	-0.7	-1.54	--	PREDICTED: uncharacterized protein LOC109240953 [Nicotiana attenuata]
Solyc10g076290.2	G-I	0	-0.78	-1.35	FBL3	PREDICTED: F-box/LRR-repeat protein 3 [Solanum lycopersicum]
Solyc10g078170.3	G-I	0	-2.19	-4.49	PI4KG1	PREDICTED: phosphatidylinositol 4-kinase gamma 8-like [Solanum lycopersicum]
Solyc10g078220.2	G-I	0	-2.09	-3.76	CYP98A3	PREDICTED: cytochrome P450 98A3 [Solanum lycopersicum]
Solyc10g078230.3	G-I	0	-1.19	-3	CYP98A2	PREDICTED: cytochrome P450 98A2-like [Solanum lycopersicum]
Solyc10g079700.2	G-I	0	-0.89	-1.73	ARR9	PREDICTED: two-component response regulator ORR9 [Solanum lycopersicum]
Solyc10g079870.3	G-I	0	-0.89	-1.49	CKX1	cytokinin oxidase/dehydrogenase-like 7 precursor [Solanum lycopersicum]
Solyc10g081520.1	G-I	0	-2.36	-3.75	UCC1	PREDICTED: blue copper protein-like [Solanum lycopersicum]
Solyc10g082068.1	G-I	0	-0.84	-2.26	--	Development/cell death domain-containing protein [Cynara cardunculus var. scolymus] [Cynara cardunculus]
Solyc10g083290.4	G-I	0	-0.76	-1.75	INV1	acid invertase [Solanum lycopersicum]
Solyc10g083740.3	G-I	0	-0.75	-1.87	RPL24B	PREDICTED: 60S ribosomal protein L24-like [Solanum lycopersicum]
Solyc10g084110.2	G-I	0	-1.49	-2.96	CRPK1	PREDICTED: putative serine/threonine-protein kinase [Solanum lycopersicum]
Solyc10g084640.1	G-I	0	-0.31	-1.04	At2g39020	PREDICTED: probable acetyltransferase NATA1-like [Solanum lycopersicum]
Solyc10g085130.2	G-I	0	-0.74	-1.14	AIRP2	PREDICTED: E3 ubiquitin-protein ligase RNF8 [Solanum tuberosum]
Solyc10g085680.2	G-I	0	-0.61	-1.19	STN8	PREDICTED: serine/threonine-protein kinase STN8, chloroplastic [Solanum lycopersicum]
Solyc10g085930.3	G-I	0	-0.47	-1.25	At1g65420	PREDICTED: ycf20-like protein isoform X2 [Solanum lycopersicum]
Solyc10g086560.3	G-I	0	-0.75	-1.09	FHY1	PREDICTED: protein FAR-RED-ELONGATED HYPOCOTYL 1-LIKE isoform X1 [Solanum lycopersicum]
Solyc10g086570.3	G-I	0	-1.43	-2.53	--	Heat shock protein DnaJ, cysteine-rich domain-containing protein [Cynara cardunculus var. scolymus] [Cynara cardunculus]
Solyc10g087010.3	G-I	0	-0.66	-1.22	CYP71D55	PREDICTED: premnaspirodiene oxygenase-like [Solanum lycopersicum]
Solyc11g005420.3	G-I	0	-1.94	-3.6	--	PREDICTED: fibrous sheath CABYR-binding protein-like [Solanum tuberosum]
Solyc11g006110.1	G-I	0	-1.03	-2.15	UGT86A1	PREDICTED: UDP-glycosyltransferase 86A1-like [Capsicum annuum]
Solyc11g006360.1	G-I	0	-0.62	-1.7	--	PREDICTED: uncharacterized protein LOC101256540 [Solanum lycopersicum]
Solyc11g006455.1	G-I	0	-1.33	-1.98	RCOM_1206790	PREDICTED: CASP-like protein 4D1 [Solanum lycopersicum]
Solyc11g007360.1	G-I	0	-0.73	-1.37	--	PREDICTED: F-box protein At5g65850-like isoform X1 [Solanum lycopersicum]
Solyc11g007920.1	G-I	0	-1.55	-2.22	HIS2B	histone H2B.3 [Solanum lycopersicum]
Solyc11g009050.3	G-I	0	-0.82	-1.32	FBW2	PREDICTED: F-box protein FBW2 [Solanum lycopersicum]
Solyc11g010270.2	G-I	0	-0.61	-1.18	ATHB-5	PREDICTED: homeobox-leucine zipper protein ATHB-6 [Solanum lycopersicum]
Solyc11g010730.3	G-I	0	-0.75	-1.42	RBK1	PREDICTED: receptor-like cytosolic serine/threonine-protein kinase RBK1 isoform X2 [Solanum lycopersicum]
Solyc11g010780.1	G-I	0	-1.93	-3.85	UGT91A1	PREDICTED: UDP-glycosyltransferase 91A1-like [Solanum lycopersicum]
Solyc11g012240.1	G-I	0	-2.21	-3.19	ASAT1	PREDICTED: acyl-CoA--sterol O-acyltransferase 1-like [Solanum lycopersicum]
Solyc11g012260.3	G-I	0	-0.41	-1.15	AT1	PREDICTED: acyl-CoA--sterol O-acyltransferase 1, partial [Solanum lycopersicum]
Solyc11g013150.1	G-I	0	-1.26	-1.77	NSP2	PREDICTED: nodulation-signaling pathway 2 protein [Solanum lycopersicum]
Solyc11g013330.3	G-I	0	-0.78	-1.65	--	PREDICTED: uncharacterized protein LOC101254049 [Solanum lycopersicum]
Solyc11g022590.1	G-I	0	-1.1	-3.35	KTI5	PREDICTED: miraculin-like [Solanum tuberosum]
Solyc11g045225.1	G-I	0	-1.54	-2.59	--	PREDICTED: ankyrin repeat-containing protein NPR4-like isoform X1 [Nicotiana tomentosiformis]
Solyc11g062280.2	G-I	0	-0.61	-1	--	Glyoxalase-like domain-containing protein [Cynara cardunculus var. scolymus] [Cynara cardunculus]
Solyc11g066350.2	G-I	0	-1.06	-3.01	SGO2	PREDICTED: shugoshin-1 [Nicotiana tomentosiformis]
Solyc11g066860.2	G-I	0	-0.82	-1.61	--	PREDICTED: uncharacterized protein LOC101246792 [Solanum lycopersicum]
Solyc11g068480.2	G-I	0	-0.79	-1.13	--	PREDICTED: DNA polymerase epsilon subunit 3 [Solanum lycopersicum]
Solyc11g069430.2	G-I	0	-0.8	-1.42	PIP2-1	PREDICTED: probable aquaporin PIP2-1 [Solanum pennellii]
Solyc11g069450.1	G-I	0	-1.79	-2.85	--	PREDICTED: uncharacterized protein LOC101259309 [Solanum lycopersicum]
Solyc11g069810.3	G-I	0	-0.87	-1.68	OTU9	PREDICTED: OTU domain-containing protein DDB_G0284757-like [Solanum lycopersicum]
Solyc11g071510.3	G-I	0	-0.7	-1.43	--	PREDICTED: uncharacterized protein LOC101254451 isoform X1 [Solanum lycopersicum]
Solyc11g072760.1	G-I	0	-1.65	-2.79	--	PREDICTED: chitinase 2-like [Solanum lycopersicum]
Solyc11g072890.1	G-I	0	-0.73	-1.7	--	PREDICTED: uncharacterized protein LOC101257533 [Solanum lycopersicum]
Solyc11g073120.2	G-I	0	-0.54	-1.31	MYB48	PREDICTED: transcription factor MYB48 [Solanum lycopersicum]
Solyc12g005720.1	G-I	0	-2.78	-4.96	CRRSP38	PREDICTED: cysteine-rich repeat secretory protein 38 [Solanum lycopersicum]
Solyc12g005730.2	G-I	0	-0.49	-1.39	--	PREDICTED: uncharacterized protein LOC101245623 [Solanum lycopersicum]
Solyc12g005955.1	G-I	0	-0.59	-1.44	--	-
Solyc12g005990.2	G-I	0	-0.72	-1.32	IBR5	PREDICTED: protein-tyrosine-phosphatase IBR5 [Solanum lycopersicum]
Solyc12g006030.2	G-I	0	-0.71	-1.02	Mettl5	PREDICTED: methyltransferase-like protein 5 [Solanum lycopersicum]
Solyc12g006230.3	G-I	0	-2.27	-3.85	XERICO	PREDICTED: probable E3 ubiquitin-protein ligase XERICO [Solanum lycopersicum]
Solyc12g006260.1	G-I	0	-0.72	-2.34	--	PREDICTED: uncharacterized protein LOC102602513 [Solanum tuberosum]
Solyc12g006695.1	G-I	0	-0.94	-1.33	--	-
Solyc12g007060.1	G-I	0	-1.28	-3.7	--	PREDICTED: GATA zinc finger domain-containing protein 8-like [Solanum lycopersicum]
Solyc12g008560.1	G-I	0	-1.64	-2.55	--	PREDICTED: programmed cell death protein 4 [Vitis vinifera]
Solyc12g008640.3	G-I	0	-0.71	-1.07	GGT3	PREDICTED: gamma-glutamyltranspeptidase 3 [Solanum lycopersicum]
Solyc12g010310.2	G-I	0	-1.85	-2.73	--	PREDICTED: uncharacterized protein LOC102589232 [Solanum tuberosum]
Solyc12g010450.3	G-I	0	-0.49	-1.36	Os02g0799000	PREDICTED: probable protein phosphatase 2C 27 [Solanum pennellii]
Solyc12g010710.1	G-I	0	-0.79	-1.57	--	hypothetical protein A4A49_26276 [Nicotiana attenuata]
Solyc12g010900.1	G-I	0	-1.08	-1.65	MAX2A	PREDICTED: F-box/LRR-repeat MAX2 homolog A-like [Solanum lycopersicum]
Solyc12g011455.1	G-I	0	-0.75	-1.37	At5g02570	PREDICTED: histone H2B-like [Solanum lycopersicum]
Solyc12g013810.2	G-I	0	-0.72	-1.27	At3g15360	PREDICTED: thioredoxin-1-like [Solanum pennellii]
Solyc12g038670.2	G-I	0	-0.68	-1.11	RRT2	PREDICTED: uncharacterized protein At1g04910-like [Solanum lycopersicum]
Solyc12g042340.2	G-I	0	-3.35	-8.93	--	PREDICTED: uncharacterized protein LOC101268847 [Solanum lycopersicum]
Solyc12g042480.3	G-I	0	-1.03	-2.01	CYP71AU50	PREDICTED: cytochrome P450 CYP736A12-like [Solanum lycopersicum]
Solyc12g042540.1	G-I	0	-0.69	-2.26	--	PREDICTED: uncharacterized protein LOC101255864 [Solanum lycopersicum]
Solyc12g045030.2	G-I	0	-0.77	-1.09	dhs-21	PREDICTED: 3-oxoacyl-[acyl-carrier-protein] reductase FabG-like [Solanum pennellii]
Solyc12g055850.2	G-I	0	-0.68	-1.72	--	PREDICTED: uncharacterized protein LOC104645137 [Solanum lycopersicum]
Solyc12g055990.2	G-I	0	-0.77	-1.2	PYL9	PREDICTED: abscisic acid receptor PYL9 [Solanum lycopersicum]
Solyc12g056540.1	G-I	0	-7.41	-13.62	HTR2	PREDICTED: histone H3.2-like [Solanum lycopersicum]
Solyc12g057040.2	G-I	0	-0.7	-1.59	CRY1	cryptochrome 1b [Solanum lycopersicum]
Solyc12g087810.3	G-I	0	-0.67	-1.08	--	PREDICTED: protein MADS AFFECTING FLOWERING 5 isoform X2 [Solanum lycopersicum]
Solyc12g088070.2	G-I	0	-0.62	-1.77	--	PREDICTED: XIAP-associated factor 1-like isoform X4 [Solanum lycopersicum]
Solyc12g100190.2	G-I	0	-2.79	-6.6	PDR1	PREDICTED: pleiotropic drug resistance protein 1-like [Solanum lycopersicum]
MSTRG.11486	G-II	0	-1.63	-1.59	--	hypothetical protein KY289_010863 [Solanum tuberosum]
MSTRG.11578	G-II	0	-1.38	-1	--	-
MSTRG.11588	G-II	0	-3.45	-4.55	--	TGACG-sequence-specific DNA-binding protein TGA-2.1 [Capsicum chinense]
MSTRG.12967	G-II	0	-4.76	-4.95	BRCA1	protein BREAST CANCER SUSCEPTIBILITY 1 homolog [Solanum lycopersicum]
MSTRG.12986	G-II	0	-2.81	-1.89	--	Ulp1 protease family, C-terminal catalytic domain containing protein [Solanum demissum]
MSTRG.13150	G-II	0	-2.4	-2.4	Os08g0549200	beta-galactosidase 13-like [Solanum pennellii]
MSTRG.13176	G-II	0	-1.94	-1.09	--	hypothetical protein EJD97_018130 [Solanum chilense]
MSTRG.1420	G-II	0	-1.07	-0.75	MNR1	(+)-neomenthol dehydrogenase-like [Solanum lycopersicum]
MSTRG.14353	G-II	0	-1.21	-1.04	--	-
MSTRG.14612	G-II	0	-2.84	-2.17	--	U-box domain-containing protein 4 [Capsicum baccatum]
MSTRG.15823	G-II	0	-1.43	-1.02	--	Chitin elicitor receptor kinase 1 [Capsicum annuum]
MSTRG.17224	G-II	0	-1.34	-0.9	--	-
MSTRG.17268	G-II	0	-3.45	-1.92	petB	PREDICTED: cytochrome b6 [Nicotiana tabacum]
MSTRG.17303	G-II	0	-0.74	-1	--	PREDICTED: zinc finger BED domain-containing protein RICESLEEPER 1-like [Nicotiana sylvestris]
MSTRG.17349	G-II	0	-3.24	-3.37	--	orf185 [Solanum commersonii]
MSTRG.17365	G-II	0	-5.41	-3.06	--	DNA topoisomerase [Handroanthus impetiginosus]
MSTRG.18360	G-II	0	-3.5	-3.34	--	Prolyl endopeptidase [Capsicum chinense]
MSTRG.18393	G-II	0	-1.97	-1.01	--	hypothetical protein KY289_010863 [Solanum tuberosum]
MSTRG.18395	G-II	0	-1.59	-1.04	--	-
MSTRG.18580	G-II	0	-9.76	-9.76	--	-
MSTRG.18614	G-II	0	-1.06	-0.92	--	uncharacterized protein LOC104645037 isoform X2 [Solanum lycopersicum]
MSTRG.19051	G-II	0	-1.41	-0.79	FAD2	delta(12)-fatty-acid desaturase FAD2-like [Solanum pennellii]
MSTRG.2714	G-II	0	-3.68	-4.09	--	hypothetical protein H5410_004384 [Solanum commersonii]
MSTRG.2767	G-II	0	-1.22	-1.18	--	-
MSTRG.2867	G-II	0	-3.68	-2.2	At3g23880	PREDICTED: F-box/kelch-repeat protein At3g23880-like [Solanum tuberosum]
MSTRG.2972	G-II	0	-11.52	-11.52	--	hypothetical protein H5410_002642 [Solanum commersonii]
MSTRG.2973	G-II	0	-11.26	-5.9	--	hypothetical protein H5410_001744 [Solanum commersonii]
MSTRG.3668	G-II	0	-3.06	-2.1	PME18	pectinesterase [Solanum lycopersicum]
MSTRG.5090	G-II	0	-2.15	-1.95	--	hypothetical protein H5410_059203 [Solanum commersonii]
MSTRG.5242	G-II	0	-1.08	-1.02	--	-
MSTRG.5340	G-II	0	-1.27	-1.65	--	PREDICTED: mitochondrial import inner membrane translocase subunit Tim16-like isoform X3 [Nicotiana sylvestris]
MSTRG.5496	G-II	0	-1.1	-0.71	At3g23880	F-box protein CPR1-like [Solanum lycopersicum]
MSTRG.673	G-II	0	-1.12	-0.84	--	G-type lectin S-receptor-like serine/threonine-protein kinase [Capsicum baccatum]
MSTRG.6755	G-II	0	-1.37	-1.85	ZFP4	zinc finger protein 4-like [Solanum pennellii]
MSTRG.6951	G-II	0	-1.12	-0.77	--	hypothetical protein EJD97_014098 [Solanum chilense]
MSTRG.708	G-II	0	-1.33	-1.38	MED15A	PREDICTED: E3 ubiquitin-protein ligase RNF216-like isoform X5 [Nicotiana tabacum]
MSTRG.7174	G-II	0	-1.75	-0.99	--	-
MSTRG.7295	G-II	0	-3.11	-1.72	--	hypothetical protein H5410_050009 [Solanum commersonii]
MSTRG.734	G-II	0	-11.7	-11.7	--	-
MSTRG.7746	G-II	0	-4.97	-3.28	--	-
MSTRG.8508	G-II	0	-1.77	-1.41	--	PREDICTED: uncharacterized protein LOC107847078 isoform X1 [Capsicum annuum]
MSTRG.8849	G-II	0	-2.13	-1.36	--	hypothetical protein EJD97_016077, partial [Solanum chilense]
MSTRG.8920	G-II	0	-2.47	-2.45	--	chromatin-remodeling ATPase INO80-like [Solanum pennellii]
MSTRG.9834	G-II	0	-3.85	-2.9	--	probable LRR receptor-like serine/threonine-protein kinase At3g47570 [Solanum pennellii]
MSTRG.9903	G-II	0	-1.65	-1.05	--	Plant cysteine oxidase 2 [Capsicum annuum]
Solyc00g500023.1	G-II	0	-3.17	-2	clpP	clp protease proteolytic subunit (chloroplast) [Solanum lycopersicum]
Solyc00g500028.1	G-II	0	-4.42	-3.13	petD	cytochrome b6/f complex subunit IV (chloroplast) [Dunalia spathulata]
Solyc00g500031.1	G-II	0	-3.37	-2.26	rps8	ribosomal protein S8 [Solanum tuberosum]
Solyc00g500032.1	G-II	0	-3.92	-2.33	rpl16	ribosomal protein L16 (chloroplast) [Solanum carolinense]
Solyc00g500035.1	G-II	0	-1.8	-1.39	rpl2-A	ribosomal protein L2 (chloroplast) [Iochroma calycinum]
Solyc00g500036.1	G-II	0	-2.39	-1.41	rpl2-A	ribosomal protein L2 (chloroplast) [Solanum lycopersicum]
Solyc00g500047.1	G-II	0	-1.75	-1.01	rpl2-A	ribosomal protein L2 (chloroplast) [Gynochthodes nanlingensis]
Solyc00g500052.1	G-II	0	-3.49	-2.07	rpoC2	RNA polymerase beta' subunit (chloroplast) [Iochroma umbellatum]
Solyc00g500076.1	G-II	0	-3.37	-2.26	rps8	ribosomal protein S8 [Solanum tuberosum]
Solyc00g500077.1	G-II	0	-3.92	-2.33	rpl16	ribosomal protein L16 (chloroplast) [Solanum carolinense]
Solyc00g500079.1	G-II	0	-1.8	-1.39	rpl2-A	ribosomal protein L2 (chloroplast) [Iochroma calycinum]
Solyc00g500080.1	G-II	0	-2.39	-1.41	rpl2-A	ribosomal protein L2 (chloroplast) [Solanum lycopersicum]
Solyc00g500135.1	G-II	0	-3.49	-2.07	rpoC2	RNA polymerase beta' subunit (chloroplast) [Iochroma umbellatum]
Solyc00g500190.1	G-II	0	-2.85	-1.81	TIC214	Ycf1 (chloroplast) [Solanum habrochaites]
Solyc00g500205.1	G-II	0	-3.49	-2.07	rpoC2	RNA polymerase beta' subunit (chloroplast) [Iochroma umbellatum]
Solyc00g500263.1	G-II	0	-1.14	-1.43	AtMg01110	PREDICTED: uncharacterized mitochondrial protein AtMg01110-like [Solanum tuberosum]
Solyc00g500294.1	G-II	0	-2.92	-2.23	--	-
Solyc00g500297.1	G-II	0	-1.8	-1.39	rpl2-A	ribosomal protein L2 (chloroplast) [Iochroma calycinum]
Solyc00g500298.1	G-II	0	-2.39	-1.41	rpl2-A	ribosomal protein L2 (chloroplast) [Solanum lycopersicum]
Solyc00g500328.1	G-II	0	-2.32	-1.18	ycf72-1	orf137 (chloroplast) [Pharus latifolius]
Solyc01g005570.4	G-II	0	-1.15	-0.74	--	PREDICTED: uncharacterized protein LOC101267835 [Solanum lycopersicum]
Solyc01g006020.4	G-II	0	-0.82	-1.09	--	PREDICTED: uncharacterized protein LOC101264357 [Solanum lycopersicum]
Solyc01g006100.4	G-II	0	-3.73	-3.1	CMT3	PREDICTED: DNA (cytosine-5)-methyltransferase 1 isoform X2 [Solanum lycopersicum]
Solyc01g006200.3	G-II	0	-1.66	-1.74	--	-
Solyc01g006210.4	G-II	0	-1.97	-1.28	--	PREDICTED: non-structural maintenance of chromosomes element 1 homolog [Solanum lycopersicum]
Solyc01g006500.4	G-II	0	-1.09	-0.8	At5g48730	PREDICTED: pentatricopeptide repeat-containing protein At5g48730, chloroplastic [Solanum lycopersicum]
Solyc01g006670.2	G-II	0	-1.29	-0.77	UGT92A1	PREDICTED: UDP-glycosyltransferase 92A1-like [Solanum pennellii]
Solyc01g006680.4	G-II	0	-1.1	-1.02	JMJ30	JmjC-domain protein JMJ524 [Solanum lycopersicum]
Solyc01g007190.3	G-II	0	-0.97	-1.21	--	PREDICTED: uncharacterized protein LOC101262645 [Solanum lycopersicum]
Solyc01g008180.3	G-II	0	-1.02	-0.88	--	PREDICTED: flocculation protein FLO11 isoform X1 [Ricinus communis]
Solyc01g008200.3	G-II	0	-0.94	-1.07	--	PREDICTED: INO80 complex subunit D-like [Nicotiana attenuata]
Solyc01g008660.4	G-II	0	-1.08	-0.89	CPR1	PREDICTED: F-box protein CPR30-like [Solanum lycopersicum]
Solyc01g008670.4	G-II	0	-3.28	-2.22	CYP71D55	PREDICTED: premnaspirodiene oxygenase-like [Solanum lycopersicum]
Solyc01g008810.3	G-II	0	-1.19	-0.95	--	PREDICTED: uncharacterized protein LOC101258982 [Solanum lycopersicum]
Solyc01g008910.2	G-II	0	-1.15	-0.93	SCL3	PREDICTED: scarecrow-like protein 3 [Solanum lycopersicum]
Solyc01g009000.3	G-II	0	-1.84	-1.36	RHC1A	PREDICTED: probable E3 ubiquitin-protein ligase RHC1A [Solanum lycopersicum]
Solyc01g009500.4	G-II	0	-1.88	-1.47	--	PREDICTED: probable lysophospholipase BODYGUARD 1 [Ipomoea nil]
Solyc01g009770.3	G-II	0	-1.76	-1.36	--	PREDICTED: phospholipase D C-like [Solanum pennellii]
Solyc01g009810.3	G-II	0	-2.63	-1.64	LRR1	PREDICTED: somatic embryogenesis receptor kinase 2-like [Solanum lycopersicum]
Solyc01g009860.3	G-II	0	-1.03	-1.33	NAC083	PREDICTED: NAC domain-containing protein 83 [Solanum tuberosum]
Solyc01g010050.3	G-II	0	-1.37	-1.15	SAMDC1	S-adenosylmethionine decarboxylase proenzyme-like [Solanum lycopersicum]
Solyc01g010170.2	G-II	0	-1.53	-2.06	--	-
Solyc01g010185.1	G-II	0	-1.44	-0.74	--	PREDICTED: uncharacterized protein LOC101259868 [Solanum lycopersicum]
Solyc01g010230.2	G-II	0	-2.08	-1.92	--	hypothetical protein A4A49_36404 [Nicotiana attenuata]
Solyc01g011430.4	G-II	0	-1.56	-1.03	WSD1	PREDICTED: O-acyltransferase WSD1-like [Solanum lycopersicum]
Solyc01g014250.2	G-II	0	-1.24	-1.7	--	-
Solyc01g020520.4	G-II	0	-1.01	-0.67	S2P	PREDICTED: membrane-bound transcription factor site-2 protease homolog isoform X4 [Solanum lycopersicum]
Solyc01g044270.3	G-II	0	-2.04	-1.2	dnajb14	DnaJ subfamily B member 12 [Gossypium arboreum]
Solyc01g049770.3	G-II	0	-2.14	-1.84	--	-
Solyc01g060460.2	G-II	0	-2.23	-2.57	CLSY3	PREDICTED: SNF2 domain-containing protein CLASSY 4-like [Solanum lycopersicum]
Solyc01g065690.3	G-II	0	-1.69	-1.08	HIPP23	PREDICTED: early nodulin-75-like isoform X1 [Solanum lycopersicum]
Solyc01g065740.3	G-II	0	-1.48	-1.6	At1g49610	PREDICTED: F-box/LRR-repeat protein 25-like isoform X1 [Solanum tuberosum]
Solyc01g066720.3	G-II	0	-1.15	-0.75	--	HIG_1_N domain-containing protein [Cephalotus follicularis]
Solyc01g066870.3	G-II	0	-1.24	-0.73	At3g16560	PREDICTED: probable protein phosphatase 2C 40 [Solanum lycopersicum]
Solyc01g066880.3	G-II	0	-1.33	-0.95	HIPP36	PREDICTED: heavy metal-associated isoprenylated plant protein 3 isoform X2 [Solanum lycopersicum]
Solyc01g067280.3	G-II	0	-1.21	-0.91	--	F-box domain, cyclin-like protein [Cynara cardunculus var. scolymus] [Cynara cardunculus]
Solyc01g067360.3	G-II	0	-2.23	-2.6	MIEL1	PREDICTED: E3 ubiquitin-protein ligase MIEL1 isoform X2 [Solanum lycopersicum]
Solyc01g067380.4	G-II	0	-0.84	-1.04	--	PREDICTED: lipase [Solanum lycopersicum]
Solyc01g067790.3	G-II	0	-2.42	-1.64	--	PREDICTED: uncharacterized protein LOC101247749 isoform X1 [Solanum lycopersicum]
Solyc01g068020.4	G-II	0	-1.03	-0.72	--	polyketide cyclase/dehydrase and lipid transporter [Medicago truncatula]
Solyc01g068050.3	G-II	0	-1.13	-0.69	TRM13	PREDICTED: tRNA:m(4)X modification enzyme TRM13 homolog [Solanum lycopersicum]
Solyc01g068410.4	G-II	0	-2.89	-1.7	PIN5	auxin efflux facilitator SlPIN5 [Solanum lycopersicum]
Solyc01g073770.2	G-II	0	-1.41	-0.95	--	PREDICTED: uncharacterized protein LOC104647952 [Solanum lycopersicum]
Solyc01g073860.3	G-II	0	-1.55	-1.43	--	uncharacterized LOC107857153 [Capsicum annuum]
Solyc01g073970.3	G-II	0	-5.08	-4.5	HTR2	PREDICTED: histone H3.2 [Musa acuminata subsp. malaccensis] [Musa acuminata]
Solyc01g074000.3	G-II	0	-8.09	-6.73	HTR2	PREDICTED: histone H3.2-like [Zea mays]
Solyc01g079110.4	G-II	0	-8.46	-6.3	HTR2	PREDICTED: histone H3.2-like [Brassica oleracea var. oleracea] [Brassica oleracea]
Solyc01g079460.2	G-II	0	-4.94	-3.87	--	PREDICTED: uncharacterized protein LOC101268610 [Solanum lycopersicum]
Solyc01g079470.4	G-II	0	-3.68	-3.07	--	-
Solyc01g079880.3	G-II	0	-0.82	-1.02	TSJT1	PREDICTED: stem-specific protein TSJT1 [Solanum lycopersicum]
Solyc01g079930.3	G-II	0	-1.28	-1.46	-	-
Solyc01g080010.2	G-II	0	-2.45	-1.28	GIP2	xyloglucan-specific fungal endoglucanase inhibitor protein precursor [Solanum lycopersicum]
Solyc01g080020.2	G-II	0	-4.13	-2.18	GIP2	PREDICTED: basic 7S globulin-like [Solanum lycopersicum]
Solyc01g080180.3	G-II	0	-1.36	-0.69	At5g19025	PREDICTED: uncharacterized protein At5g19025-like [Solanum lycopersicum]
Solyc01g080200.3	G-II	0	-0.95	-1.25	MED33A	PREDICTED: mediator of RNA polymerase II transcription subunit 33A [Solanum lycopersicum]
Solyc01g080340.3	G-II	0	-1.44	-1.03	--	PREDICTED: BSD domain-containing protein 1 [Solanum lycopersicum]
Solyc01g080470.3	G-II	0	-1.09	-0.99	--	NEP-TC [Solanum betaceum]
Solyc01g080540.3	G-II	0	-1.36	-0.84	AHP1	histidine-containing phosphotransfer protein 1 [Solanum lycopersicum]
Solyc01g080600.4	G-II	0	-10.25	-6.05	HTR2	PREDICTED: histone H3.2-like [Brassica oleracea var. oleracea] [Brassica oleracea]
Solyc01g080740.1	G-II	0	-1.53	-1.89	--	Ulp1 protease family, C-terminal catalytic domain containing protein [Solanum demissum]
Solyc01g080830.3	G-II	0	-1.6	-2.1	--	PREDICTED: uncharacterized protein LOC101250337 [Solanum lycopersicum]
Solyc01g080910.2	G-II	0	-1.82	-1.56	--	PREDICTED: uncharacterized protein LOC101252815 [Solanum lycopersicum]
Solyc01g081000.3	G-II	0	-0.94	-1.08	At4g16580	PREDICTED: probable protein phosphatase 2C 55 [Solanum lycopersicum]
Solyc01g081270.2	G-II	0	-1.86	-1.73	HSP26-A	PREDICTED: glutathione transferase GST 23-like [Solanum lycopersicum]
Solyc01g086690.2	G-II	0	-3.68	-2.21	SYN3	PREDICTED: sister chromatid cohesion 1 protein 3 [Solanum lycopersicum]
Solyc01g086800.4	G-II	0	-5.96	-4.96	HTR2	PREDICTED: histone H3.2-like, partial [Solanum tuberosum]
Solyc01g086820.4	G-II	0	-8.11	-6.66	HTR2	Histone H3.2, partial [Noccaea caerulescens]
Solyc01g086930.4	G-II	0	-2.12	-2.09	GR1	PREDICTED: protein gamma response 1 [Solanum lycopersicum]
Solyc01g087170.3	G-II	0	-1.27	-0.67	Os03g0698800	PREDICTED: zinc finger CCCH domain-containing protein 30-like [Solanum lycopersicum]
Solyc01g087200.3	G-II	0	-1.79	-1.49	R1A-10	PREDICTED: putative late blight resistance protein homolog R1A-10 [Solanum lycopersicum]
Solyc01g087370.2	G-II	0	-1.02	-0.85	--	PREDICTED: histone-lysine N-methyltransferase 2A-like isoform X8 [Solanum lycopersicum]
Solyc01g087850.2	G-II	0	-1.3	-1.28	sbt3	subtilisin-like protease precursor [Solanum lycopersicum]
Solyc01g088380.3	G-II	0	-3.08	-1.72	JHS1	PREDICTED: DNA replication ATP-dependent helicase/nuclease DNA2 isoform X1 [Solanum lycopersicum]
Solyc01g088390.3	G-II	0	-1.76	-1.14	dscc1	PREDICTED: sister chromatid cohesion protein DCC1 [Solanum lycopersicum]
Solyc01g088530.2	G-II	0	-0.98	-1	--	PREDICTED: uncharacterized protein LOC101244809 [Solanum lycopersicum]
Solyc01g089950.3	G-II	0	-1.61	-1.5	At5g56420	PREDICTED: F-box/FBD/LRR-repeat protein At5g56420-like [Solanum lycopersicum]
Solyc01g090140.3	G-II	0	-4.7	-3.56	SLC1	PREDICTED: protein DMR6-LIKE OXYGENASE 1-like [Solanum lycopersicum]
Solyc01g090160.4	G-II	0	-1.36	-1.68	--	-
Solyc01g090210.4	G-II	0	-1.49	-0.85	--	PREDICTED: U-box domain-containing protein 35-like [Solanum pennellii]
Solyc01g090720.3	G-II	0	-1.07	-1.09	--	PREDICTED: uncharacterized protein LOC101266161 [Solanum lycopersicum]
Solyc01g090890.3	G-II	0	-7.3	-5.26	SPX3	PREDICTED: SPX domain-containing protein 3 [Solanum lycopersicum]
Solyc01g091030.3	G-II	0	-3.9	-3.92	SAUR36	PREDICTED: auxin-induced protein 10A5 [Solanum lycopersicum]
Solyc01g091060.2	G-II	0	-2.7	-2.27	PME36	PREDICTED: LOW QUALITY PROTEIN: probable pectinesterase/pectinesterase inhibitor 36 [Solanum lycopersicum]
Solyc01g091100.2	G-II	0	-2.02	-1.99	--	PREDICTED: 21 kDa protein-like [Solanum lycopersicum]
Solyc01g091370.4	G-II	0	-2.23	-2.08	AHL1	PREDICTED: AT-hook motif nuclear-localized protein 1 [Solanum lycopersicum]
Solyc01g091520.3	G-II	0	-1.22	-0.74	ECI1	PREDICTED: enoyl-CoA delta isomerase 1, peroxisomal-like [Solanum lycopersicum]
Solyc01g091620.3	G-II	0	-1.52	-1.39	ASK8	PREDICTED: shaggy-related protein kinase epsilon [Solanum lycopersicum]
Solyc01g091820.3	G-II	0	-1.08	-0.98	GEN1	PREDICTED: flap endonuclease GEN-like 1 [Solanum lycopersicum]
Solyc01g094670.4	G-II	0	-0.84	-1.13	ALF4	PREDICTED: aberrant root formation protein 4 [Solanum lycopersicum]
Solyc01g094840.3	G-II	0	-1.27	-1.22	RHB1A	PREDICTED: probable E3 ubiquitin-protein ligase RHB1A [Solanum lycopersicum]
Solyc01g095070.4	G-II	0	-1.17	-1.27	-	-
Solyc01g095090.3	G-II	0	-2.02	-1.77	--	PREDICTED: filamin A-interacting protein 1-like [Nicotiana attenuata]
Solyc01g095360.2	G-II	0	-4.35	-2.95	--	PREDICTED: BON1-associated protein 2 [Solanum lycopersicum]
Solyc01g096080.3	G-II	0	-2.46	-1.53	At4g00950	PREDICTED: uncharacterized protein At4g00950-like [Solanum lycopersicum]
Solyc01g096230.4	G-II	0	-1.16	-0.99	At2g46620	PREDICTED: AAA-ATPase At2g46620-like [Solanum lycopersicum]
Solyc01g096320.3	G-II	0	-1.54	-1.81	ATHB-12	PREDICTED: homeobox-leucine zipper protein ATHB-12 [Solanum lycopersicum]
Solyc01g096680.4	G-II	0	-5.78	-3.93	MAP65-5	PREDICTED: 65-kDa microtubule-associated protein 5 [Solanum lycopersicum]
Solyc01g097070.4	G-II	0	-6.11	-4.52	--	PREDICTED: DNA topoisomerase 3-alpha-like [Solanum lycopersicum]
Solyc01g097100.1	G-II	0	-4.97	-2.92	--	PREDICTED: uncharacterized protein LOC107032014 [Solanum pennellii]
Solyc01g097110.2	G-II	0	-6.16	-5.06	Fancd2	PREDICTED: Fanconi anemia group D2 protein homolog [Solanum lycopersicum]
Solyc01g097120.3	G-II	0	-1.01	-0.63	WDL2	PREDICTED: protein WVD2-like 2 [Solanum lycopersicum]
Solyc01g097260.4	G-II	0	-1.23	-0.62	--	PREDICTED: ribosome biogenesis protein BMS1 homolog isoform X3 [Solanum tuberosum]
Solyc01g097500.4	G-II	0	-1.18	-1.41	NEK2	LSTK-1-like kinase [Solanum lycopersicum]
Solyc01g097910.2	G-II	0	-1.22	-1.65	rub1	PREDICTED: rubredoxin [Solanum tuberosum]
Solyc01g097920.3	G-II	0	-2.87	-3.57	RCS3	PREDICTED: cysteine synthase [Solanum lycopersicum]
Solyc01g097970.4	G-II	0	-1.68	-1.3	DUT	PREDICTED: deoxyuridine 5'-triphosphate nucleotidohydrolase-like [Solanum lycopersicum]
Solyc01g098390.3	G-II	0	-1.52	-0.82	GID1C	PREDICTED: gibberellin receptor GID1C [Solanum lycopersicum]
Solyc01g098670.3	G-II	0	-2.42	-1.54	KIN1	PREDICTED: kinesin-like protein KIN-1 [Solanum lycopersicum]
Solyc01g098740.4	G-II	0	-1.36	-0.99	ALE2	PREDICTED: serine/threonine-protein kinase CDL1 [Solanum lycopersicum]
Solyc01g098980.4	G-II	0	-2.08	-1.49	NPK1	PREDICTED: kinesin-like protein KIN-14G isoform X1 [Solanum lycopersicum]
Solyc01g099410.3	G-II	0	-4.52	-4.01	MtrDRAFT_AC149210g4v1	histone H2A.1 [Solanum lycopersicum]
Solyc01g099450.4	G-II	0	-1.66	-0.93	--	Bloom syndrome protein isogeny [Cajanus cajan]
Solyc01g099480.4	G-II	0	-1.64	-1.04	--	PREDICTED: ATP-dependent DNA helicase Q-like SIM isoform X2 [Solanum tuberosum]
Solyc01g099630.4	G-II	0	-1.78	-1.05	-	-
Solyc01g100030.5.1	G-II	0	-3.76	-2.58	DUT	PREDICTED: deoxyuridine 5'-triphosphate nucleotidohydrolase [Solanum pennellii]
Solyc01g100070.3	G-II	0	-1.67	-1.79	--	PREDICTED: uncharacterized protein LOC104227355 [Nicotiana sylvestris]
Solyc01g100080.3	G-II	0	-1.05	-0.6	At4g11060	PREDICTED: single-stranded DNA-binding protein, mitochondrial [Solanum lycopersicum]
Solyc01g100370.3	G-II	0	-1.19	-0.83	--	universal stress protein A-like protein isoform 2 [Solanum lycopersicum]
Solyc01g100460.3	G-II	0	-2.81	-3.54	BZIP53	anaerobic basic leucine zipper protein [Solanum lycopersicum]
Solyc01g100470.2	G-II	0	-5.07	-3.93	--	-
Solyc01g100640.4	G-II	0	-1.19	-1.12	CAT1	catalase, partial [Solanum tuberosum]
Solyc01g100660.4	G-II	0	-2.4	-2.06	BHLH149	PREDICTED: transcription factor bHLH149 [Solanum lycopersicum]
Solyc01g101180.4	G-II	0	-1.52	-1.86	TPS32	viridiflorene synthase [Solanum lycopersicum]
Solyc01g101190.3	G-II	0	-2.02	-2.47	TPS32	viridiflorene synthase [Solanum lycopersicum]
Solyc01g102370.4	G-II	0	-1.04	-0.56	FEN1	PREDICTED: flap endonuclease 1 isoform X2 [Solanum lycopersicum]
Solyc01g102680.4	G-II	0	-3.56	-2.45	At5g49770	PREDICTED: probable leucine-rich repeat receptor-like protein kinase At5g49770 [Solanum lycopersicum]
Solyc01g102870.3	G-II	0	-1.89	-1.07	BRL1	PREDICTED: receptor-like protein kinase BRI1-like 3 [Solanum lycopersicum]
[truncated: 4,834 more rows]
